# Supplementary material for: Gynecologic infection rates after ablation treatment for cervical intraepithelial neoplasia grade 2 and higher (CIN2+): Secondary analysis of a non-inferiority randomized trial
Source: PLOS Glob Public Health. 2024 Jul 10;4(7):e0003333. doi: 10.1371/journal.pgph.0003333 (PMC11236093; doi:10.1371/journal.pgph.0003333)
Supplement: S1 Codebook — (XLSX) [file pgph.0003333.s005.xlsx]

## Sheet: Sheet1
variable	description	type	values	label
site	research site	character	El Salvador China	NA
random	treatment	numeric	1,2,3	1 = CO2 2 = CryoPen 3 = TA
age	age of participant at enrollment	numeric	range: 18-64	NA
educ_3cat	education attainment	character	Less than high school High school College+	NA
partners_c	number of sexual partners	numeric	1,2,3	1 = One 2 = Two 3 = Three or more
smoke	smoking status	numeric	1,2,3	1 = Never 2 = Former 3 = Current
rural	area of residence	numeric	0,1	0 = Urban 1 = Rural
commute_mins	commuting time in minutes	numeric	range: 2-360	NA
sti_pre	indicator variable, STI at baseline	numeric	0,1	0 = No 1 = Yes
gono_pre	indicator variable, gonorrhea at baseline	numeric	0,1	0 = No 1 = Yes
chlam_pre	indicator variable, chlamydia at baseline	numeric	0,1	0 = No 1 = Yes
trich_pre	indicator variable, trichomona at baseline	numeric	0,1	0 = No 1 = Yes
bact_pre	indicator variable, BV at baseline	numeric	0,1	0 = No 1 = Yes
cand_pre	indicator variable, candida at baseline	numeric	0,1	0 = No 1 = Yes
any_infx	indicator variable, any infection at baseline	numeric	0,1	0 = No 1 = Yes
any_infx_SA	indicator variable, any infection at baseline (sensitivity analysis)	numeric	0,1	0 = No 1 = Yes
sti_6wk	indicator variable, STI at 6-week follow-up	numeric	0,1	0 = No 1 = Yes
bact_6wks	indicator variable, BV at 6-week follow-up	numeric	0,1	0 = No 1 = Yes
cand_6wks	indicator variable, candida at 6-week follow-up	numeric	0,1	0 = No 1 = Yes
gono_6wks	indicator variable, gonorrhea at 6-week follow-up	numeric	0,1	0 = No 1 = Yes
chlam_6wks	indicator variable, chlamydia at 6-week follow-up	numeric	0,1	0 = No 1 = Yes
trich_6wks	indicator variable, trichomona at 6-week follow-up	numeric	0,1	0 = No 1 = Yes
reco_bath	adhere to recommendation: Avoid entering the pool/sea	numeric	1,2	1 = Did not adhered 2 = Adhered
reco_sex	adhere to recommendation: Avoid sexual intercourse	numeric	1,2	1 = Did not adhered 2 = Adhered
reco_douche	adhere to recommendation: Avoid performing vaginal douche	numeric	1,2	1 = Did not adhered 2 = Adhered
reco_tampons	adhere to recommendation: Avoid using tampons	numeric	1,2	1 = Did not adhered 2 = Adhered
