# Supplementary material for: Gynecologic infection rates after ablation treatment for cervical intraepithelial neoplasia grade 2 and higher (CIN2+): Secondary analysis of a non-inferiority randomized trial
Source: PLOS Glob Public Health. 2024 Jul 10;4(7):e0003333. doi: 10.1371/journal.pgph.0003333 (PMC11236093; doi:10.1371/journal.pgph.0003333)
Supplement: S1 Data — (CSV) [file pgph.0003333.s006.csv]

site	random	age	educ_3cat	partners_c	smoke	rural	commute_mins	sti_pre	gono_pre	chlam_pre	trich_pre	bact_pre	cand_pre	any_infx	any_infx_SA	sti_6wk	bact_6wks	cand_6wks	gono_6wks	chlam_6wks	trich_6wks	reco_bath	reco_sex	reco_douche	reco_tampons
El Salvador	2	42	less than high school	2	1	0	120		0	0		0	1	1	1
El Salvador	3	34	less than high school	2	1	0	90		0	0		0	0	0	0		0	0	0	0
El Salvador	1	21	less than high school	3	2	0	45		0	0		0	1	1	1		0	0	0	0
El Salvador	1	36	high school	2	1	0	120		0	0		0	1	1	1		0	0	0	0
El Salvador	3	25	less than high school	1	1	0	90		0	0		0	0	0	0
El Salvador	2	49	less than high school	1	1	0	30		0	0		0	0	0	0		0	0	0	0
El Salvador	3	27	less than high school	3	1	1	90	1	0	1		0	0	1	1		0	0	0	0
El Salvador	1	34	less than high school	2	1	0	60		0	0		0	0	0	0		0	0	0	0
El Salvador	2	33	less than high school	1	1	0	180		0	0		0	0	0	0		0	0	0	0
El Salvador	1	36	less than high school	2	1	0	60		0	0		0	0	0	0
El Salvador	3	22	less than high school	3	1	0	90		0	0		0	0	0	0		0	0	0	0
El Salvador	1	26	less than high school	3	1	0	90		0	0		0	0	0	0		0		0	0
El Salvador	3	44	less than high school	3	1	0	180		0	0		0	0	0	0		0	0	0	0
El Salvador	2	34	less than high school	3	1	0	180		0	0		0	0	0	0		0	0	0	0
El Salvador	3	29	less than high school	3	1	0	120		0	0		0	0	0	0		0	0	0	0
El Salvador	2	25	less than high school	2	1	0	60		0	0		0	0	0	0
El Salvador	1	52	less than high school	1	1	0	60		0	0		0	0	0	0		0	0	0	0
El Salvador	1	40	high school	2	1	0	210		0	0		0	0	0	0		0	0	0	0
El Salvador	3	24	less than high school	2	1	0	240		0	0		0	0	0	0		0	0	0	0
El Salvador	2	32	less than high school	3	3	0	80		0	0		0	0	0	0		0	0	0	0
El Salvador	3	33	less than high school	3	1	0	120		0	0		0	0	0	0		0	0	0	0
El Salvador	1	24	less than high school	3	1	0	45		0	0		0	0	0	0
El Salvador	2	29	less than high school	2	1	0	30		0	0		0	0	0	0		0	0	0	0
El Salvador	1	51	less than high school	3	1	0	90		0	0		0	0	0	0		0	0	0	0
El Salvador	3	45	high school	3	1	0	30		0	0		0	0	0	0		0	0	0	0
El Salvador	2	41	less than high school	3	2	0	25		0	0		0	0	0	0		0	0	0	0
El Salvador	3	35	less than high school	1	1	0	85		0	0		0	0	0	0		0	0	0	0
El Salvador	1	35	less than high school	1	1	0	120		0	0		0	0	0	0		0	0	0	0
El Salvador	2	41	less than high school	2	1	0	30		0	0		0	0	0	0		0	0	0	0
El Salvador	3	35	less than high school	2	1	0	20		0	0		0	0	0	0		1	1	0	0
El Salvador	1	21	less than high school	3	1	0	150		0	0		0	0	0	0
El Salvador	1	25	less than high school	1	1	0	90		0	0		0	0	0	0		0	0	0	0
El Salvador	2	34	high school	3	1	0	45		0	0		0	1	1	1		0	1	0	0
El Salvador	3	21	less than high school	3	1	0	120		0	0		0	0	0	0		0	0	0	0
El Salvador	3	22	less than high school	2	1	0	60		0	0		0	0	0	0		0	0	0	0
El Salvador	3	36	less than high school	2	1	0	45		0	0		0	0	0	0		0	0	0	0
El Salvador	1	23	less than high school	2	1	0	60		0	0		0	1	1	1
El Salvador	1	59	less than high school	1	1	0	45		0	0		0	0	0	0		0	0	0	0
El Salvador	2	27	less than high school	3	1	0	180		0	0		0	0	0	0		1	0	0	0
El Salvador	3	24	less than high school	1	1	0	90		0	0		0	0	0	0		0	0	0	0
El Salvador	2	37	less than high school	1	1	0	60		0	0		1	0	1	1		1	0	0	0
El Salvador	2	31	less than high school	3	2	0	80		0	0		0	0	0	0
El Salvador	1	31	less than high school	3	1	0	120		0	0		0	0	0	0		0	1	0	0
El Salvador	3	47	less than high school	1	1	0	120		0	0		0	0	0	0		0	0	0	0
El Salvador	1	38	high school	3	1	0	120		0	0		1	0	1	1		1	0	0	0
El Salvador	3	48	less than high school	3	2	0	30		0	0		1	0	1	1		1	0	0	0
El Salvador	1	23	less than high school	3	3	0	60		0	0		1	0	1	1		0	1	0	0
El Salvador	2	50	less than high school	2	1	0	60		0	0		1	0	1	1
El Salvador	2	29	less than high school	3	3	0	20		0	0		1	0	1	1		1	0	0	0
El Salvador	3	36	less than high school	3	1	0	120	0	0	0	0	0	0	0	0		0	0	0	0
El Salvador	2	57	less than high school	1	1	1	45		0	0		0	0	0	0		0	0	0	0
El Salvador	1	52	high school	2	1	0	80		0	0		0	0	0	0		0	0	0	0
El Salvador	3	21	less than high school	3	1	0	60		0	0		0	0	0	0		0	0	0	0
El Salvador	2	32	high school	3	2	0	165	0	0	0	0	0	0	0	0		0	0	0	0
El Salvador	3	42	less than high school	3	1	0	15	0	0	0	0	0	0	0	0		0	1	0	0
El Salvador	1	57	less than high school	1	1	0	150	0	0	0	0	0	0	0	0		0	0	0	0
El Salvador	1	57	less than high school	1	1	0	120		0	0		0	0	0	0		0	0	0	0
El Salvador	2	43	less than high school	3	2	0	30		0	0		0	0	0	0		0	0	0	0
El Salvador	3	40	high school	3	2	0	45		0	0		0	1	1	1		0	1	0	0
El Salvador	1	28	less than high school	3	2	0	90		0	0		0	1	1	1		0	0	0	0
El Salvador	3	26	less than high school	3	1	0	40	0	0	0	0	0	0	0	0	0	0	0	0	0	0
El Salvador	1	22	less than high school	2	1	0	10		0	0		0	0	0	0		1	0	0	0
El Salvador	2	23	less than high school	3	1	0	45	0	0	0	0	0	0	0	0		0	0	0	0
El Salvador	3	43	high school	2	1	0	30		0	0		0	0	0	0		0	0	0	0
El Salvador	1	25	high school	3	1	0	90		0	0		0	0	0	0
El Salvador	2	39	less than high school	3	1	0	30		0	0		1	0	1	1	0	1	0	0	0	0
El Salvador	3	23	less than high school	3	1	0	40		0	0		0	0	0	0
El Salvador	2	36	less than high school	2	1	0	120	0	0	0	0	0	0	0	0	0	0	0	0	0	0
El Salvador	1	32	less than high school	3	1	0	60		0	0		0	0	0	0	0	1	0	0	0	0
El Salvador	3	34	high school	2	1	0	120		0	0		0	0	0	0	0	0	0	0	0	0
El Salvador	1	41	less than high school	3	1	1	120	0	0	0	0	0	0	0	0	0	0	0	0	0	0
El Salvador	3	29	less than high school	2	1	0	60		0	0		0	0	0	0
El Salvador	2	39	less than high school	2	1	0	45		0	0		1	0	1	1	0	1	0	0	0	0
El Salvador	1	23	less than high school	3	1	0	90		0	0		1	0	1	1
El Salvador	2	38	less than high school	3	1	0	180	0	0	0	0	0	1	1	1	0	0	0	0	0	0
El Salvador	3	37	less than high school	2	1	0	30	1	0	1	0	0	0	1	1	0	0	0	0	0	0
El Salvador	3	32	less than high school	2	1	0	150	0	0	0	0	0	0	0	0	0	0	0	0	0	0
El Salvador	2	30	high school	3	1	0	210	0	0	0	0	1	0	1	1	0	1	0	0	0	0
El Salvador	2	34	less than high school	2	1	0	120	0	0	0	0	0	0	0	0	0	0	0	0	0	0
El Salvador	3	53	less than high school	2	1	0	90	0	0	0	0	0	0	0	0	0	0	0	0	0	0
El Salvador	1	31	less than high school	2	1	0	30	0	0	0	0	0	0	0	0		0	1	0	0
El Salvador	3	48	less than high school	2	1	0	60	0	0	0	0	1	0	1	1	0	1	0	0	0	0
El Salvador	2	57	less than high school	2	1	0	60	0	0	0	0	0	0	0	0	0	0	0	0	0	0
El Salvador	1	26	less than high school	3	2	0	75	0	0	0	0	1	0	1	1	0	1	0	0	0	0
El Salvador	2	43	less than high school	1	1	0	45	0	0	0	0	1	0	1	1	0	1	0	0	0	0
El Salvador	1	34	less than high school	3	1	1	90	0	0	0	0	0	0	0	0
El Salvador	3	24	less than high school	3	2	0	30	0	0	0	0	1	0	1	1	0	1	0	0	0	0
El Salvador	3	35	less than high school	3	3	0	30	0	0	0	0	1	0	1	1	0	1	0	0	0	0
El Salvador	3	36	less than high school	3	1	1	150	0	0	0	0	0	0	0	0	0	1	1	0	0	0
El Salvador	2	39	less than high school	3	1	0	25	0	0	0	0	0	0	0	0
El Salvador	2	20	less than high school	1	1	0	90	0	0	0	0	0	1	1	1	0	0	1	0	0	0
El Salvador	1	25	less than high school	2	1	1	120	0	0	0	0	0	0	0	0	0	0	1	0	0	0
El Salvador	2	34	less than high school	3	1	0	90	0	0	0	0	0	1	1	1	0	0	0	0	0	0
El Salvador	3	27	less than high school	3	1	1	60	0	0	0	0	0	0	0	0	0	0	0	0	0	0
El Salvador	1	24	less than high school	2	2	0	15	1	0	1	0	0	1	1	1	1	0	0	0	1	0
El Salvador	2	36	less than high school	3	3	1	90	0	0	0	0	0	0	0	0	0	0	0	0	0	0
El Salvador	1	25	less than high school	2	1	0	45	0	0	0	0	1	0	1	1	0	0	0	0	0	0
El Salvador	2	36	less than high school	2	1	0	90	0	0	0	0	0	0	0	0	0	0	0	0	0	0
El Salvador	3	24	less than high school	3	1	0	45	0	0	0	0	1	0	1	1	0	0	0	0	0	0
El Salvador	3	30	less than high school	3	2	0	150	0	0	0	0	0	0	0	0	0	1	0	0	0	0
El Salvador	1	28	less than high school	3	1	0	75	0	0	0	0	0	1	1	1	0	0	0	0	0	0
El Salvador	3	38	less than high school	3	2	0	35	0	0	0	0	0	0	0	0	0	0	0	0	0	0
El Salvador	2	25	less than high school	1	1	0	45	0	0	0	0	0	0	0	0	0	0	0	0	0	0
El Salvador	1	29	less than high school	3	2	0	120	0	0	0	0	0	0	0	0
El Salvador	1	38	less than high school	3	1	1	60	0	0	0	0	1	1	1	1	0	1	0	0	0	0
El Salvador	3	33	less than high school	2	1	0	60	0	0	0	0	1	0	1	1	0	0	0	0	0	0
El Salvador	2	40	high school	1	1	0	90	0	0	0	0	1	0	1	1
El Salvador	3	49	high school	3	1	1	60	1	0	0	1	0	0	1	1	0		0	0	0	0
El Salvador	2	46	high school	2	1	0	60	0	0	0	0	0	0	0	0	0	0	0	0	0	0
El Salvador	3	26	less than high school	2	2	0	90	0	0	0	0	1	0	1	1	0	1	0	0	0	0
El Salvador	3	35	less than high school	1	1	0	150	0	0	0	0	0	0	0	0
El Salvador	1	31	less than high school	2	1	1	60	0	0	0	0	1	0	1	1
El Salvador	3	38	less than high school	3	1	0	45	1	0	0	1	1	0	1	1
El Salvador	2	28	less than high school	2	1	0	60	0	0	0	0	0	0	0	0
El Salvador	1	35	high school	3	2	0	90	0	0	0	0	1	0	1	1
El Salvador	3	33	less than high school	1	1	1	120	0	0	0	0	1	0	1	1							2	2	2	2
El Salvador	3	51	high school	1	1	1	150	0	0	0	0	0	1	1	1
El Salvador	1	30	less than high school	2	2	0	60	0	0	0	0	1	0	1	1
El Salvador	2	37	less than high school	1	1	0	30	0	0	0	0	1	0	1	1
China	2	27		3	1	0	30		0	0		0	0	0	0		1	0	0	0		2	2	2	2
China	3	45		1	1	0	210	0	0	0	0	1	0	1	0		1	0	0	0		2	2	2	2
China	1	31		2	2	0	10		0	0		0	0	0	0		0	0	0	0		2	2	2	2
China	1	22		3	1	0	30		0	0		1	0	1	0		1	0	0	0		2	2	2	2
China	3	51		3	1	1	300		0	0		1	0	1	0		1	0	0	0		2	2	2	2
China	2	45		2	1	0	40		0	0		1	0	1	0		1	0	0	0		2	2	2	2
China	3	36		2	1	0	10	1	0	1		1	1	1	1	1	1	0	0	1		2	1	2	2
China	1	44		3	1	0	90		0	0		1	0	1	0		1	0	0	0		2	1	2	2
China	2	27		2	1	0	40		0	0		1	0	1	0		1	0	0	0		2	2	2	2
China	2	31		3	1	0	10		0	0		1	0	1	0		0	0	0	0		2	1	2	2
China	1	29		3	1	0	120		0	0		0	0	0	0		0	0	0	0		2	2	2	2
China	3	36		1	1	0	30		0	0		1	0	1	0		1	0	0	0		2	2	2	2
China	1	46		1	1	0	360		0	0		1	0	1	0		1	0	0	0		2	2	2	2
China	3	27		1	1	0	120		0	0		1	0	1	0		1	0	0	0		2	1	2	2
China	2	40		2	3	0	15		0	0		1	0	1	0		1	0	0	0		2	1	2	2
China	3	35		1	1	1	120		0	0		1	0	1	0		1	1	0	0		2	2	2	2
China	2	34		3	1	1	40		0	0		1	0	1	0		1	0	0	0		2	2	2	2
China	1	47		2	1	0	30		0	0		1	0	1	0		1	0	0	0		2	2	2	2
China	1	50		2	1	0	20		0	0		1	0	1	0		1	0	0	0		2	2	2	2
China	3	53		1	1	0	20		0	0		1	0	1	0		1	0	0	0		2	2	2	2
China	2	35		1	1	0	40		0	0		0	0	0	0		1	0	0	0		2	2	2	2
China	3	33		3	1	0	20		0	0		1	0	1	0		1	0	0	0		2	2	2	2
China	2	36		3	1	0	15		0	0		1	0	1	0		1	0	0	0		2	2	2	2
China	1	42		3	1	0	20		0	0		1	0	1	0		1	0	0	0		2	2	2	2
China	2	38		2	1	1	150		0	0		1	0	1	0		1	0	0	0		2	2	2	2
China	1	29		2	1	0	20		0	0		1	0	1	0		0	0	0	0		2	2	2	2
China	3	26		1	1	0	20		0	0		1	0	1	0		1	0	0	0		2	2	2	2
China	2	33		3	1	1	90		0	0		1	0	1	0		1	0	0	0		2	2	2	2
China	3	46		1	1	1	330		0	0		1	0	1	0		1	0	0	0		2	2	2	2
China	1	36		1	1	0	20		0	0		0	0	0	0		0	0	0	0		2	2	2	2
China	2	30		1	1	0	10		0	0		1	0	1	0		1	0	0	0		2	2	2	2
China	3	39		1	1	0	30		0	0		1	0	1	0		1	0	0	0		2	2	2	2
China	3	37		1	1	1	90		0	0		1	0	1	0		1	0	0	0		2	2	2	2
China	1	36		1	1	0	180		0	0		1	0	1	0		1	0	0	0		2	2	2	2
China	1	46		2	1	0	20		0	0		1	0	1	0		1	0	0	0		2	2	2	2
China	2	34		3	1	0	30		0	0		1	0	1	0		1	0	0	0		2	2	2	2
China	3	41		2	1	1	240		0	0		1	0	1	0		1	0	0	0		2	2	2	2
China	3	29		3	1	0	150		0	0		1	0	1	0		1	1	0	0		2	1	2	2
China	1	42		1	1	1	90		0	0		1	0	1	0		1	0	0	0		2	2	2	2
China	2	38		1	1	1	120		0	0		1	0	1	0		1	0	0	0		2	2	2	2
China	1	32		2	1	0	300		0	0		1	0	1	0		1	0	0	0		2	2	2	2
China	2	27		1	1	0	80		0	0		1	0	1	0		1	0	0	0		2	2	2	2
China	3	42		1	1	0	30		0	0		1	0	1	0		1	1	0	0		2	2	2	2
China	2	28		1	1	0	10		0	0		1	0	1	0		1	0	0	0		2	1	2	2
China	2	36		1	1	0	120		0	0		1	0	1	0		1	0	0	0		2	2	1	2
China	2	45		1	1	0	40		0	0		1	0	1	0		1	0	0	0		2	2	2	2
China	1	32		3	1	0	30		0	0		1	0	1	0		0	0	0	0		2	2	2	2
China	3	30		3	1	0	30		0	0		0	0	0	0		0	0	0	0		2	2	2	2
China	1	30		1	1	0	120		0	0		1	1	1	1		1	0	0	0		2	2	2	1
China	3	41		2	1	1	120		0	0		1	1	1	1		1	1	0	0		2	2	1	1
China	1	36		2	1	0	120		0	0		1	0	1	0		1	0	0	0		2	1	2	2
China	2	31		1	1	0	20		0	0		1	0	1	0		1	0	0	0		2	2	2	2
China	1	37		2	1	0	20		0	0		1	0	1	0		1	0	0	0		2	2	2	2
China	3	26		3	1	0	30		0	0		1	0	1	0		0	0	0	0		2	2	2	2
China	2	48		1	1	0	180		0	0		1	0	1	0		1	0	0	0		2	2	2	2
China	2	42		1	1	0	10		0	0		1	0	1	0	0	1	0	0	0	0	2	2	1	2
China	1	25		2	1	0	60		0	0		1	0	1	0	0	1	0	0	0	0	2	2	2	2
China	3	25		2	1	0	30	1	0	1		1	0	1	1	1	1	0	0	1		2	2	2	2
China	2	35		1	1	0	15		0	0		1	0	1	0	0	1	0	0	0	0	2	2	2	2
China	3	47		1	1	0	150		0	0		1	0	1	0	0	1	0	0	0	0	2	2	2	2
China	1	26		1	1	0	180		0	0		1	0	1	0	0	1	1	0	0	0	2	2	2	2
China	1	47		1	1	0	60		0	0		1	0	1	0	0	1	0	0	0	0	2	2	2	2
China	1	50		1	1	0	20		0	0		0	1	1	1	0	1	0	0	0	0	2	2	2	2
China	3	26		1	1	0	20		0	0		1	0	1	0	0	0	0	0	0	0	2	2	2
China	1	42		1	1	0	60	0	0	0	0	1	0	1	0	0	1	0	0	0	0	2	2	2	2
China	2	44		1	1	1	210	0	0	0	0	1	0	1	0	0	0	0	0	0	0	2	2	2	2
China	2	35		1	1	0	150	0	0	0	0	1	0	1	0	0	1	0	0	0	0	2	2	2	2
China	3	31		2	1	0	30	0	0	0	0	1	0	1	0	0	1	0	0	0	0	2	2	2	2
China	3	33		2	1	0	30		0	0		1	0	1	0	0	1	0	0	0	0	2	2	2	2
China	1	37		1	1	0	30	0	0	0	0	1	0	1	0	0	1	0	0	0	0	2	2	2	2
China	1	44		1	1	0	30	0	0	0	0	1	0	1	0	0	0	0	0	0	0	2	2	2	2
China	2	27		1	1	0	10	0	0	0	0	1	0	1	0	0	1	0	0	0	0	2	2	2	2
China	3	50		1	1	0	30	0	0	0	0	1	0	1	0	0	1	0	0	0	0	2	2	2	2
China	3	28		2	1	1	120	0	0	0	0	1	0	1	0	0	1	0	0	0	0	2	2	2	2
China	3	36		1	1	0	30	0	0	0	0	1	0	1	0	0	0	0	0	0	0	2	2	2	2
China	2	32		1	1	1	60	1	0	0	1	1	1	1	1	0	1	0	0	0	0	2	2	2	2
China	1	33		1	1	0	30	0	0	0	0	1	0	1	0	0	0	0	0	0	0	2	1	2	2
China	2	51		2	1	1	150	0	0	0	0	1	0	1	0	0	0	0	0	0	0	2	2	2	2
China	3	31		2	1	0	10	0	0	0	0	1	0	1	0	0	1	0	0	0	0	2	2	2	2
China	1	30		1	1	0	10	0	0	0	0	0	0	0	0	0	1	0	0	0	0	2	2	2	2
China	2	31		2	1	0	40	0	0	0	0	1	0	1	0	0	1	0	0	0	0	2	2	2	2
China	3	38		1	1	0	210	0	0	0	0	1	0	1	0	0	1	0	0	0	0	2	2	2	2
China	1	23		3	1	0	120	0	0	0	0	1	0	1	0	0	1	0	0	0	0	2	2	2	2
China	2	40		1	1	0	40	0	0	0	0	1	0	1	0	0	1	0	0	0	0	2	2	2	2
China	2	42		1	1	0	180	0	0	0	0	1	0	1	0	0	1	0	0	0	0	2	2	2	2
China	1	22		1	1	0	180	0	0	0	0	1	0	1	0	0	1	0	0	0	0	2	2	2	2
China	2	31		3	1	0	50	0	0	0	0	0	1	1	1	0	0	0	0	0	0	2	2	2	1
China	3	44		1	1	0	180	0	0	0	0	1	0	1	0	0	1	0	0	0	0	2	2	2	2
China	3	43		1	1	0	40	0	0	0	0	1	0	1	0	0	1	0	0	0	0	2	2	2	2
China	1	34		2	1	0	10	0	0	0	0	1	0	1	0	0	1	0	0	0	0	2	2	2	2
China	2	45		1	1	0	150	0	0	0	0	1	0	1	0	0	1	0	0	0	0	2	2	2	2
China	2	32		2	1	0	30	0	0	0	0	1	0	1	0	0	0	0	0	0	0	2	2	2	2
China	1	37		2	1	0	240	0	0	0	0	1	0	1	0	0	1	0	0	0	0	2	2	2	2
China	3	37		1	1	0	20	0	0	0	0	1	0	1	0	0	1	0	0	0	0	2	2	2	2
China	2	32		1	1	0	30	0	0	0	0	1	0	1	0	0	1	0	0	0	0	2	2	2	2
China	3	25		1	1	0	10	1	0	1	0	1	0	1	1	0	1	0	0	0	0	2	1	2	2
China	1	27		2	1	0	50	0	0	0	0	1	0	1	0	0	1	0	0	0	0	2	2	2	2
China	2	24		2	1	0	120	0	0	0	0	1	0	1	0	0	1	0	0	0	0	2	1	1	2
China	3	27		3	1	0	30	0	0	0	0	1	0	1	0	0	1	0	0	0	0	2	2	2	2
China	3	29		3	1	0	120	0	0	0	0	1	0	1	0	0	1	0	0	0	0	2	2	2	2
China	1	35		1	1	0	180	1	0	0	1	1	0	1	1	0	1	0	0	0	0	2	2	2	2
China	2	49		1	1	1	30	0	0	0	0	1	0	1	0	0	1	1	0	0	0	2	2	2	2
China	2	34		2	1	1	240	0	0	0	0	1	0	1	0	0	1	0	0	0	0	2	2	2	2
China	3	33		3	1	0	10	0	0	0	0	1	0	1	0	0	1	0	0	0	0	2	2	2	2
China	1	37		3	1	0	20	0	0	0	0	0	0	0	0	0	1	0	0	0	0	2	2	2	2
China	3	29		1	1	0	180	0	0	0	0	1	0	1	0	0	1	0	0	0	0	2	2	2	2
China	3	32		3	1	0	20	0	0	0	0	1	0	1	0	0	1	0	0	0	0	2	2	2	2
China	2	35	college +	1	1	0	240	0	0	0	0	1	0	1	0	0	1	0	0	0	0	2	2	2	2
China	1	40		1	1	0	180	0	0	0	0	1	0	1	0	0	1	0	0	0	0	2	2	2	2
China	1	36		1	1	0	60	0	0	0	0	1	0	1	0	0	1	0	0	0	0	2	2	2	2
China	3	34		2	1	0	180	0	0	0	0	1	0	1	0	0	1	0	0	0	0	2	2	2	2
China	2	34		1	1	0	30	0	0	0	0	1	0	1	0	0	1	0	0	0	0	2	2	2	2
China	1	33		1	1	0	180	0	0	0	0	1	0	1	0	0	1	0	0	0	0	2	1	2	2
China	3	42		1	1	0	210	0	0	0	0	1	0	1	0	0	1	0	0	0	0	2	2	2	2
China	2	40		1	1	0	30	0	0	0	0	1	0	1	0	0	1	0	0	0	0	2	2	2	2
China	1	31		1	1	0	20	0	0	0	0	1	0	1	0	0	1	0	0	0	0	2	2	2	2
China	3	34		1	1	0	10	0	0	0	0	1	0	1	0	0	1	0	0	0	0	2	2	2	2
China	3	45		1	1	0	10	1	0	0	1	1	0	1	1	0	0	0	0	0	0	2	2	2	1
China	2	22		3	3	0	30	0	0	0	0	1	0	1	0	0	1	0	0	0	0	2	2	2	2
China	1	32		3	3	0	50	0	0	0	0	1	0	1	0	0	0	0	0	0	0	2	2	2	2
China	2	24		1	1	0	30	0	0	0	0	1	0	1	0	0	1	0	0	0	0	2	2	2	2
China	3	29		2	1	0	300	0	0	0	0	1	0	1	0	0	1	0	0	0	0	2	2	2	2
China	1	24		1	1	0	180	0	0	0	0	1	0	1	0	0	1	0	0	0	0	2	2	2	2
China	3	31		2	1	0	20	0	0	0	0	1	0	1	0	0	0	0	0	0	0	2	2	2	2
China	1	39		1	1	0	90	0	0	0	0	0	0	0	0	0	0	0	0	0	0	2	2	2	2
China	3	28		2	1	0	20	0	0	0	0	1	0	1	0	0	1	0	0	0	0	2	2	2	2
China	2	43		1	1	0	50	0	0	0	0	1	0	1	0	0	1	0	0	0	0	2	2	2	2
China	2	39		1	1	0	90	0	0	0	0	1	0	1	0	0	1	0	0	0	0	2	2	2	2
China	1	31		3	1	0	30	0	0	0	0	1	0	1	0	0	1	0	0	0	0	2	2	2	2
China	3	28		3	1	0	30	0	0	0	0	1	0	1	0	0	1	0	0	0	0	2	2	2	2
China	1	39		1	1	0	150	0	0	0	0	1	0	1	0	0	1	0	0	0	0	2	2	2	2
China	2	30		3	1	0	30	0	0	0	0	1	0	1	0	0	0	0	0	0	0	2	2	2	2
China	1	29		2	1	0	30	0	0	0	0	0	0	0	0	0	0	0	0	0	0	2	2	2	2
China	3	45		1	1	1	90	0	0	0	0	1	0	1	0	0	0	0	0	0	0	2	2	2	2
China	2	60		2	1	1	120	0	0	0	0	1	0	1	0	0	1	0	0	0	0	2	2	2	2
China	3	20		3	2	0	10	0	0	0	0	1	1	1	1	0	1	0	0	0	0	2	2	2	1
China	2	44		1	1	0	30	0	0	0	0	1	0	1	0	0	1	0	0	0	0	2	2	2	2
China	1	46		1	1	1	150	0	0	0	0	1	0	1	0	0	1	0	0	0	0	2	2	2	2
China	1	33		3	1	0	10	0	0	0	0	0	0	0	0	0	0	0	0	0	0	2	1	2	2
China	1	37		1	1	0	30	0	0	0	0	1	0	1	0	0	1	0	0	0	0	2	2	2	2
China	3	48		1	1	1	90	0	0	0	0	0	0	0	0	0	1	0	0	0	0	2	2	2	2
China	2	41		2	1	0	30	0	0	0	0	1	0	1	0	0	1	0	0	0	0	2	2	2	2
China	3	33		3	1	0	5	0	0	0	0	1	0	1	0	0	1	0	0	0	0	1	2	2	2
China	1	27		1	1	0	20	0	0	0	0	1	0	1	0	0	1	0	0	0	0	2	2	2	2
China	1	34		2	1	0	30	0	0	0	0	1	0	1	0	0	1	0	0	0	0	2	2	2	2
China	3	45		1	1	0	60	0	0	0	0	1	0	1	0	0	1	0	0	0	0	2	2	2	2
China	2	46		1	1	1	300	0	0	0	0	1	0	1	0	0	1	0	0	0	0	2	2	2	2
China	2	30		1	1	0	30	0	0	0	0	1	0	1	0	0	1	0	0	0	0	2	2	2	2
China	3	37		2	1	0	10	0	0	0	0	1	0	1	0	0	1	0	0	0	0	2	2	2	2
China	1	26		3	3	0	30	0	0	0	0	1	0	1	0	0	1	0	0	0	0	2	2	2	2
China	2	51		1	1	0	30	0	0	0	0	1	0	1	0	0	0	0	0	0	0	2	2	2	2
China	1	36		1	1	1	120	0	0	0	0	1	0	1	0	0	1	0	0	0	0	2	2	2	2
China	2	29		2	1	0	180	0	0	0	0	1	0	1	0	0	1	1	0	0	0	2	2	2	2
China	3	26		3	2	0	10	0	0	0	0	1	0	1	0	0	1	0	0	0	0	2	2	2	2
China	3	30		3	1	0	15	0	0	0	0	1	0	1	0	0	0	1	0	0	0	2	2	2	2
China	1	55		2	1	0	30	0	0	0	0	1	0	1	0	0	0	0	0	0	0	2	2	2	2
China	2	30		1	1	0	150	0	0	0	0	1	0	1	0	0	1	0	0	0	0	2	2	2	2
China	3	35		1	1	1	240	0	0	0	0	1	0	1	0	0	1	0	0	0	0	2	2	2	2
China	2	44		1	1	1	180	0	0	0	0	1	1	1	1	0	1	1	0	0	0	2	2	2	2
China	1	27		2	1	0	180	0	0	0	0	1	0	1	0	0	0	0	0	0	0	2	2	2	2
China	3	31		1	1	0	60	0	0	0	0	1	0	1	0	0	1	1	0	0	0	2	2	2	2
China	1	44		1	1	0	180	1	0	0	1	1	0	1	1	0	0	0	0	0	0	2	2	2	2
China	2	42		1	1	0	60	0	0	0	0	1	0	1	0	0	1	0	0	0	0	2	2	2	2
China	1	29		2	1	0	150	0	0	0	0	0	0	0	0	0	0	0	0	0	0	2	2	2	2
China	2	42		1	1	0	20	0	0	0	0	1	0	1	0	0	1	0	0	0	0	2	2	2	2
China	3	38		1	1	0	180	0	0	0	0	1	0	1	0	0	1	0	0	0	0	2	2	2	2
China	2	30		1	1	0	40	0	0	0	0	1	0	1	0	0	0	0	0	0	0	2	2	2	2
China	1	25		3	1	0	30	0	0	0	0	1	0	1	0	0	1	0	0	0	0	2	2	2	2
China	3	29		2	1	1	180	0	0	0	0		0	0	0	0	0	0	0	0	0	2	2	2	2
China	2	27		3	1	0	5	0	0	0	0	1	0	1	0	0	0	0	0	0	0	2	2	2	2
China	3	23		2	1	0	6	0	0	0	0	0	0	0	0	0	0	0	0	0	0	2	2	2	2
China	1	26		1	1	0	20	0	0	0	0	1	0	1	0	0	0	0	0	0	0	2	2	2	2
China	2	43		1	1	0	10	0	0	0	0	0	0	0	0	0	0	0	0	0	0	2	2	2	2
China	3	31		3	3	0	210	0	0	0	0	1	0	1	0	0	1	0	0	0	0	2	2	2	2
China	1	34		1	1	0	180	0	0	0	0	1	0	1	0	0	1	0	0	0	0	2	2	2	2
China	2	32		1	1	0	20	0	0	0	0	0	0	0	0	0	1	0	0	0	0	2	2	2	2
China	1	26		1	1	0	40	0	0	0	0	1	0	1	0	0	1	0	0	0	0	2	2	2	2
China	3	28		3	2	0	10	0	0	0	0	1	0	1	0	0	0	0	0	0	0	2	2	2	2
China	2	40		1	1	0	20	0	0	0	0	1	0	1	0	0	1	0	0	0	0	2	2	2	2
China	3	34		3	3	0	100	0	0	0	0	1	0	1	0	0	1	0	0	0	0	2	2	2	2
China	1	35		3	1	0	120	0	0	0	0	0		0	0	0	0	0	0	0	0	2	2	2	2
China	3	35		1	1	0	20	0	0	0	0	0	0	0	0	0	1	0	0	0	0	2	2	2	2
China	2	42		1	1	0	20	0	0	0	0	1	0	1	0	0	0	0	0	0	0	2	2	2	2
China	1	44	college +	1	1	0	180	0	0	0	0	1	0	1	0	0	1	0	0	0	0	2	2	2	2
China	1	55		1	1	0	30	0	0	0	0	0	0	0	0	0	0	0	0	0	0	2	2	2	2
China	3	24		3	1	0	20	0	0	0	0	1	0	1	0	0	1	0	0	0	0	2	2	2	2
China	2	37		1	1	0	50	0	0	0	0	1	0	1	0	0	1	0	0	0	0	2	2	2	2
China	2	31		3	1	0	300	0	0	0	0	1	0	1	0	0	0	0	0	0	0	2	2	2	2
China	3	31		1	1	0	90	0	0	0	0	1	0	1	0	0	0	0	0	0	0	2	2	2	2
China	1	30		3	1	0	20	0	0	0	0	1	0	1	0	0	1	0	0	0	0	2	2	2	2
China	2	34		2	1	0	40	0	0	0	0	1	0	1	0	0	1	0	0	0	0	2	2	2	2
China	1	36		1	1	0	10	0	0	0	0	1	0	1	0	0	1	0	0	0	0	2	2	2	2
China	3	44		1	1	0	180	0	0	0	0	1	0	1	0	0	1	0	0	0	0	2	2	2	2
China	1	37		1	1	0	15	0	0	0	0	1	0	1	0	0	1	0	0	0	0	2	2	2	2
China	2	34		1	1	0	30	0	0	0	0	1	0	1	0	0	1	0	0	0	0	2	2	2	2
China	3	30		2	1	0	240	0	0	0	0	1	0	1	0	0	1	0	0	0	0	2	2	2	2
China	2	45		1	1	0	40	0	0	0	0	0	0	0	0	0	1	0	0	0	0	2	2	2	2
China	1	34		2	1	0	20	0	0	0	0	1	0	1	0	0	1	0	0	0	0	2	2	2	2
China	3	23		1	1	0	20	0	0	0	0	0	0	0	0	0	0	0	0	0	0	2	2	2	2
China	1	33		1	1	0	180	0	0	0	0	1	0	1	0	0	1	0	0	0	0	2	2	2	2
China	3	26		2	1	0	10	0	0	0	0	1	0	1	0	0	1	0	0	0	0	2	2	2	2
China	2	39		1	1	0	15	0	0	0	0	1	0	1	0	1	1	0	0	0	1	2	2	2	2
China	2	31		2	1	0	10	0	0	0	0	1	0	1	0	0	1	0	0	0	0	2	2	2	2
China	1	40		2	1	0	15	0	0	0	0	1	0	1	0	0	1	0	0	0	0	2	2	2	2
China	3	52		1	1	0	180	0	0	0	0	1	0	1	0	0	1	0	0	0	0	2	2	2	2
China	1	39		2	1	0	20	0	0	0	0	1	0	1	0	0	1	0	0	0	0	2	2	2
China	3	50		1	1	0	180	0	0	0	0	0	0	0	0	0	1	0	0	0	0	2	2	2	2
China	2	50		1	1	0	20	0	0	0	0	0	1	1	1	0	0	1	0	0	0	2	2	2	2
China	2	24		2	1	0	180	0	0	0	0	0	0	0	0	0	1	0	0	0	0	2	2	2	2
China	3	30		3	1	0	5	0	0	0	0	0	0	0	0	0	0	0	0	0	0	2	2	2	2
China	1	44		1	1	1	45	0	0	0	0	1	0	1	0	0	0	0	0	0	0	2	2	2	2
China	2	34		1	1	0	120	0	0	0	0	1	0	1	0	0	1	0	0	0	0	2	2	2	2
China	1	33		3	1	0	150	0	0	0	0	1	0	1	0	0	0	0	0	0	0	2	2	2	2
China	3	39		1	1	1	50	0	0	0	0	1	0	1	0	0	1	0	0	0	0	2	2	2	2
China	1	45		1	1	0	20	0	0	0	0	0	0	0	0	0	0	0	0	0	0	2	2	2	2
China	2	48		1	1	0	15	0	0	0	0	0	0	0	0	0	1	0	0	0	0	2	2	2	2
China	3	30		1	1	0	120	0	0	0	0	0	0	0	0	0	0	0	0	0	0	2	2	2	2
China	1	53		1	1	1	180	0	0	0	0	1	0	1	0	0	0	0	0	0	0	2	2	2	2
China	2	45		1	1	0	10	0	0	0	0	1	0	1	0	0	1	0	0	0	0	2	2	2	2
China	3	33		1	1	0	300	0	0	0	0	0	0	0	0	0	0	0	0	0	0	2	2	2	2
China	2	43		1	1	0	180	0	0	0	0	1	0	1	0	0	1	0	0	0	0	2	1	2	2
China	1	30		1	1	0	10	0	0	0	0	1	0	1	0	0	1	0	0	0	0	2	2	2	2
China	3	42		1	1	0	180	0	0	0	0	1	0	1	0	0	0	0	0	0	0	2	2	2	2
China	1	32		1	1	0	40	0	0	0	0	1	0	1	0	0	1	0	0	0	0	2	2	2	2
China	3	34		2	1	0	20	0	0	0	0	1	0	1	0	0	1	0	0	0	0	2	2	2	2
China	1	46		1	1	0	5	0	0	0	0	1	0	1	0	0	1	0	0	0	0	2	2	2	2
China	3	44		1	1	0	30	0	0	0	0	1	0	1	0	0	1	0	0	0	0	2	2	2	2
China	2	38		2	1	0	30	0	0	0	0	1	0	1	0	0	0	0	0	0	0	2	2	2	2
China	2	59		1	1	0	40	0	0	0	0	1	0	1	0	0	1	0	0	0	0	2	2	1	2
China	3	33		3	1	0	15	0	0	0	0	0	0	0	0	0	1	0	0	0	0	2	2	2	2
China	1	32		1	1	0	20	0	0	0	0	1	0	1	0	0	0	1	0	0	0	2	2	2	2
China	3	31		3	1	0	90	0	0	0	0	1	1	1	1	0	1	0	0	0	0	2	2	2	2
China	2	31		2	1	0	5	0	0	0	0	1	0	1	0	0	0	0	0	0	0	2	2	2	2
China	1	40		2	1	0	180	0	0	0	0	0	0	0	0	0	1	1	0	0	0	2	2	2	2
China	3	52		1	1	0	180	0	0	0	0	1	0	1	0	0	1	0	0	0	0	2	2	2	2
China	1	34		3	1	0	20	0	0	0	0	0	0	0	0	0	1	0	0	0	0	2	2	2	2
China	1	31		1	1	0	30	0	0	0	0	1	1	1	1	1	0	0	0	1	0	2	2	2	2
China	3	29		3	1	0	30	1	0	1	0	0	0	1	1	0	1	0	0	0	0	2	2	2	2
China	2	48		1	1	0	180	0	0	0	0	1	0	1	0	0	1	0	0	0	0	2	2	2	2
China	2	30		3	1	0	15	0	0	0	0	1	0	1	0	0	1	0	0	0	0	2	2	2	2
China	3	35		1	1	0	180	0	0	0	0	1	0	1	0	0	0	0	0	0	0	2	2	2	2
China	1	35		2	1	1	120	0	0	0	0	0	0	0	0	0	0	0	0	0	0	2	2	2	2
China	3	50		1	1	0	10	0	0	0	0	1	0	1	0	0	1	0	0	0	0	2	2	2	2
China	1	29		1	1	0	20	0	0	0	0	1	0	1	0	0	1	0	0	0	0	2	2	2	2
China	2	36		2	1	0	60	0	0	0	0	1	0	1	0	0	1	0	0	0	0	2	2	2	2
China	3	37		1	1	0	90	0	0	0	0	1	0	1	0	0	1	0	0	0	0	2	2	2	2
China	2	33		3	1	0	25	0	0	0	0	0	0	0	0	0	0	0	0	0	0	2	2	2	2
China	1	33		2	1	0	10	0	0	0	0	0	0	0	0	0	1	0	0	0	0	2	2	2	2
China	1	27		3	1	0	60	0	0	0	0	0	0	0	0	0	1	0	0	0	0	2	2	2	2
China	3	29		3	1	0	30	0	0	0	0	1	0	1	0	0	1	0	0	0	0	2	2	2	2
China	2	39		1	1	0	60	0	0	0	0	1	0	1	0	0	0	0	0	0	0	2	2	2	2
China	1	28		2	1	0	60	0	0	0	0	1	0	1	0	0	1	0	0	0	0	2	2	2	2
China	2	50		2	1	0	60	0	0	0	0	1	0	1	0	0	1	0	0	0	0	2	2	2	2
China	3	35		2	1	0	60	0	0	0	0	1	0	1	0	0	1	0	0	0	0	2	2	2	2
China	1	46		1	1	0	60	0	0	0	0	0	0	0	0	0	1	0	0	0	0	2	2	2	2
China	3	18		2	1	0	20	0	0	0	0	1	1	1	1	0	1	0	0	0	0	2	2	2	2
China	3	35		1	1	0	120	0	0	0	0	1	1	1	1	0	1	1	0	0	0	2	2	2	2
China	2	28		3	1	0	30	0	0	0	0	1	0	1	0	0	1	0	0	0	0	1	1	1	1
China	2	31		3	1	0	5	1	0	1	0	1	0	1	1	0	1	0	0	0	0	2	1	2	2
China	1	27		3	1	0	20	0	0	0	0	1	0	1	0	0	0	0	0	0	0	2	2	2	2
China	1	43		1	1	0	30	0	0	0	0	0	0	0	0	0	1	0	0	0	0	2	2	2	2
China	3	22		2	1	0	30	0	0	0	0	1	0	1	0	0	0	0	0	0	0	2	2	2	2
China	2	27		2	1	0	20	0	0	0	0	1	0	1	0	0	1	0	0	0	0	2	2	2	2
China	2	32		2	1	0	60	0	0	0	0	1	0	1	0	0	1	0	0	0	0	2	2	2	2
China	1	27		1	1	0	30	0	0	0	0	1	0	1	0	0	1	0	0	0	0	2	2	2	2
China	3	42		3	1	0	150	0	0	0	0	1	0	1	0	0	0	0	0	0	0	2	2	2	2
China	2	31		2	1	0	60	0	0	0	0	1	0	1	0							2	2	2	2
China	1	31		3	1	0	60	0	0	0	0	1	0	1	0	0	0	0	0	0	0	2	2	2	2
China	3	46		1	1	0	30	0	0	0	0	1	0	1	0	0	1	0	0	0	0	2	2	2	2
China	1	47		2	1	0	10	0	0	0	0	0	0	0	0	0	0	0	0	0	0	2	2	2	2
China	2	27		1	1	0	90	0	0	0	0	1	0	1	0	0	1	0	0	0	0	2	2	2	2
China	3	28		3	1	0	30	0	0	0	0	1	0	1	0	1	1	0	0	0	1	2	2	2	2
China	1	37		2	1	0	20	0	0	0	0	1	0	1	0	0	1	1	0	0	0	2	2	2	2
China	3	42		1	1	0	30	0	0	0	0	0	0	0	0	0	0	0	0	0	0	2	2	2	2
China	2	32		1	1	0	40	0	0	0	0	0	0	0	0	0	1	0	0	0	0	2	2	2	2
China	3	39		2	1	0	180	0	0	0	0	1	0	1	0	0	1	0	0	0	0	2	2	2	2
China	1	31		2	1	0	10	0	0	0	0	1	0	1	0	0	1	0	0	0	0	2	2	2	2
China	2	32		2	1	0	15	0	0	0	0	1	0	1	0	0	1	0	0	0	0	2	2	2	2
China	2	38		3	1	0	15	0	0	0	0	1	0	1	0	0	1	0	0	0	0	2	2	2	2
China	1	36		3	1	0	20	0	0	0	0	1	0	1	0	0	1	0	0	0	0	2	2	2	2
China	3	37		1	1	0	180	0	0	0	0	1	0	1	0	0	1	1	0	0	0	2	2	2	2
China	1	36		2	1	0	90	0	0	0	0	1	0	1	0	0	1	0	0	0	0	2	2	2	2
China	2	38		3	1	0	150	0	0	0	0	1	0	1	0	0	0	0	0	0	0	2	2	2	2
China	3	39		1	1	0	30	1	0	0	1	1	0	1	1	0	1	0	0	0	0	2	2	2	2
China	1	33		3	1	0	20	0	0	0	0	1	0	1	0	0	1	0	0	0	0	2	2	2	2
China	2	50		1	1	0	60	0	0	0	0	0	0	0	0	0	1	0	0	0	0	2	2	2	2
China	2	49		1	1	0	30	0	0	0	0	1	0	1	0	0	1	0	0	0	0	2	2	2	2
China	3	33		1	1	0	90	0	0	0	0	0	1	1	1	0	1	0	0	0	0	2	2	2	2
China	3	47		2	1	0	210	0	0	0	0	1	0	1	0	0	0	1	0	0	0	2	2	2	2
China	3	32	high school	1	1	0	7	0	0	0	0	1	0	1	0	0	1	0	0	0	0	2	2	2	2
China	2	32	college +	1	1	0	30	0	0	0	0	1	0	1	0	0	0	0	0	0	0	2	2	2	2
China	1	34	college +	1	1	0	20	0	0	0	0	0	0	0	0	0	1	0	0	0	0	2	2	2	2
China	2	29	high school	2	1	0	60	0	0	0	0	1	0	1	0	0	1	0	0	0	0	2	2	2	2
China	1	51	high school	1	1	0	40	0	0	0	0	1	0	1	0	0	1	0	0	0	0	2	2	2	2
China	2	41	college +	2	1	0	15	0	0	0	0	1	0	1	0	0	1	0	0	0	0	2	2	2	2
China	3	26	college +	1	1	0	10	1	0	1	0	1	0	1	1	0	1	0	0	0	0	2	2	2	2
China	1	46	high school	3	1	0	40	0	0	0	0	1	0	1	0	0	1	0	0	0	0	2	2	2	2
China	3	31	college +	1	1	0	20	0	0	0	0	0	0	0	0	0	0	0	0	0	0	2	2	2	2
China	2	41	high school	2	1	0	240	0	0	0	0	1	0	1	0	0	1	0	0	0	0	2	2	2	2
China	1	29	college +	1	1	0	40	0	0	0	0	0	0	0	0	0	1	0	0	0	0	2	2	2	2
China	2	27	high school	2	1	0	120	0	0	0	0	1	0	1	0	0	1	0	0	0	0	2	2	2	2
China	3	33	college +	3	1	0	30	0	0	0	0	1	0	1	0	0	1	0	0	0	0	2	2	2	2
China	1	45	high school	1	1	0	10	0	0	0	0	0	0	0	0	0	0	0	0	0	0	2	2	2	2
China	2	25	college +	1	1	0	40	0	0	0	0	1	0	1	0	0	1	0	0	0	0	2	2	2	2
China	1	51	high school	1	1	0	120	0	0	0	0	0	0	0	0	0	1	0	0	0	0	2	2	2	2
China	3	33	high school	1	1	0	120	0	0	0	0	0	0	0	0	0	1	0	0	0	0	2	2	2	2
China	1	28	high school	1	1	0	90	0	0	0	0	0	0	0	0	0	0	1	0	0	0	2	2	2	2
China	3	34	college +	1	1	0	30	0	0	0	0	1	0	1	0	0	1	0	0	0	0	2	2	2	2
China	2	39	high school	1	1	0	60	1	0	0	1	1	0	1	1	1	1	0	0	0	1	1	1	1	1
China	2	29	college +	2	1	0	20	0	0	0	0	0	0	0	0	0	0	0	0	0	0	2	2	2	2
China	3	46	less than high school	1	1	0	60	0	0	0	0	1	0	1	0	0	1	0	0	0	0	2	2	2	2
China	2	30	college +	3	1	0	10	0	0	0	0	1	1	1	1	0	1	0	0	0	0	2	2	2	2
China	1	24	high school	2	1	0	30	0	0	0	0	0	0	0	0	0	0	0	0	0	0	2	2	2	2
China	3	29	high school	3	1	0	120	0	0	0	0	0	0	0	0	0	1	0	0	0	0	2	2	2	2
China	2	37	less than high school	2	1	0	10	0	0	0	0	1	0	1	0	0	1	0	0	0	0	2	2	2	2
China	3	26	high school	1	1	0	45	0	0	0	0	1	0	1	0	0	1	0	0	0	0	2	2	2	2
China	3	30	high school	2	1	0	120	0	0	0	0	1	0	1	0	0	1	0	0	0	0	2	2	2	2
China	1	37	high school	3	1	0	30	0	0	0	0	1	0	1	0	0	0	0	0	0	0	2	2	2	2
China	2	46	high school	2	1	0	150	0	0	0	0	1	0	1	0	0	1	0	0	0	0	2	2	2	2
China	1	34	high school	2	1	0	20	0	0	0	0	1	0	1	0	0	1	0	0	0	0	2	2	2	2
China	3	39	high school	2	1	0	15	0	0	0	0	0	0	0	0	0	1	0	0	0	0	2	2	2	2
China	3	40	college +	1	1	0	20	0	0	0	0	0	0	0	0	0	0	0	0	0	0	2	2	2	2
China	1	31	college +	3	1	0	5	0	0	0	0	0	0	0	0	0	1	0	0	0	0	2	2	2	2
China	1	32	high school	2	1	0	10	0	0	0	0	1	0	1	0	0	1	0	0	0	0	2	2	2	2
China	2	29	college +	3	1	0	30	0	0	0	0	1	0	1	0	0	1	0	0	0	0	2	2	2	2
China	1	29	high school	1	1	0	120	0	0	0	0	1	1	1	1	0	1	0	0	0	0	2	2	2	2
China	3	30	high school	1	1	0	120	0	0	0	0	0	0	0	0	0	1	0	0	0	0	2	2	2	2
China	2	30	college +	1	1	0	30	0	0	0	0	1	0	1	0	0	1	0	0	0	0	2	2	2	2
China	1	30	high school	1	1	0	150	0	0	0	0	1	1	1	1	0	1	0	0	0	0	2	2	2	2
China	3	26	college +	1	1	0	50	1	0	1	0	1	0	1	1	1	1	0	0	1	0	2	2	2	2
China	2	33	college +	3	1	0	20	0	0	0	0	1	0	1	0	0	1	0	0	0	0	2	2	2	2
China	2	49	less than high school	1	1	0	240	0	0	0	0	1	0	1	0	0	1	0	0	0	0	2	2	2	2
China	1	43	high school	1	1	0	15	0	0	0	0	1	0	1	0	0	1	0	0	0	0	2	2	2	2
China	3	39	less than high school	3	1	0	90	0	0	0	0	1	0	1	0	0	1	0	0	0	0	2	2	2	2
China	2	39	college +	1	1	0	10	0	0	0	0	1	0	1	0	0	1	0	0	0	0	2	2	2	2
China	3	31	college +	3	1	0	40	0	0	0	0	1	0	1	0	0	1	0	0	0	0	2	2	2	2
China	1	35	college +	2	1	0	15	0	0	0	0	1	0	1	0	0	1	0	0	0	0	2	2	2	2
China	1	47	less than high school	1	1	0	20	0	0	0	0	1	0	1	0	0	1	0	0	0	0	2	2	2	2
China	3	39	college +	1	1	0	240	0	0	0	0	1	0	1	0	0	0	0	0	0	0	2	2	2	2
China	1	38	less than high school	1	1	0	10	0	0	0	0	1	0	1	0	0	1	0	0	0	0	2	2	2	2
China	2	31	college +	2	1	0	20	0	0	0	0	1	0	1	0	0	1	0	0	0	0	2	2	2	2
China	3	45	college +	1	1	0	20	0	0	0	0	1	0	1	0	0	1	0	0	0	0	2	2	2	2
China	2	47	high school	2	1	0	20	0	0	0	0	1	0	1	0	0	0	0	0	0	0	2	2	2	2
China	3	42	high school	1	1	0	20	0	0	0	0	1	0	1	0	0	1	0	0	0	0	2	2	2	2
China	1	30	less than high school	1	1	0	120	0	0	0	0	1	0	1	0	0	1	0	0	0	0	2	2	2	2
China	3	33	less than high school	1	1	0	30	0	0	0	0	1	0	1	0	0	1	0	0	0	0	2	2	2	2
China	1	36	high school	1	1	0	60	0	0	0	0	1	0	1	0	0	1	0	0	0	0	2	2	2	2
China	2	31	college +	3	1	0	15	0	0	0	0	1	0	1	0	0	1	0	0	0	0	2	2	2	2
China	1	33	high school	2	1	0	10	0	0	0	0	1	1	1	1	0	1	0	0	0	0	2	2	2	2
China	3	31	high school	1	1	0	20	0	0	0	0	1	0	1	0	0	0	0	0	0	0	2	2	2	2
China	2	35	high school	2	1	0	90	0	0	0	0	1	0	1	0	0	0	0	0	0	0	2	2	2	2
China	1	28	college +	2	1	0	10	0	0	0	0	0	0	0	0	0	1	0	0	0	0	2	2	2	2
China	2	43	high school	2	1	0	60	0	0	0	0	1	0	1	0	0	1	0	0	0	0	2	2	2	2
China	2	38	less than high school	1	1	0	15	0	0	0	0	1	0	1	0	0	1	0	0	0	0	2	2	2	2
China	3	34	college +	1	1	0	30	0	0	0	0	0	0	0	0	0	0	0	0	0	0	2	2	2	2
China	1	45	less than high school	1	1	0	40	0	0	0	0	1	0	1	0	0	1	0	0	0	0	2	2	2	2
China	2	47	less than high school	1	1	0	20	0	0	0	0	0	0	0	0	0	0	0	0	0	0	2	2	2	2
China	3	32	college +	2	1	0	30	0	0	0	0	1	0	1	0	0	1	0	0	0	0	2	2	2	2
China	1	37	less than high school	2	1	0	240	0	0	0	0	1	0	1	0	0	1	0	0	0	0	2	2	2	2
China	1	29	high school	1	1	0	30	0	0	0	0	1	0	1	0	0	1	0	0	0	0	2	2	2	2
China	2	39	college +	3	1	0	15	0	0	0	0	0	0	0	0	0	0	0	0	0	0	2	2	2	2
China	3	36	less than high school	2	1	0	150	0	0	0	0	1	0	1	0	0	1	0	0	0	0	2	2	2	2
China	2	27	college +	1	1	0	30	0	0	0	0	1	0	1	0	0	1	0	0	0	0	2	2	2	2
China	1	22	college +	2	1	0	30	0	0	0	0	0	0	0	0	0	1	0	0	0	0	2	2	2	2
China	3	35	high school	1	1	0	30	0	0	0	0	1	0	1	0	0	1	0	0	0	0	2	2	2	2
China	3	30	less than high school	3	1	0	10	1	0	1	0	1	0	1	1	1	1	0	0	1	0	2	2	2	2
China	1	34	less than high school	1	1	0	240	0	0	0	0	1	0	1	0	0	1	0	0	0	0	2	2	2	2
China	2	38	college +	1	1	0	10	0	0	0	0	1	0	1	0	0	1	0	0	0	0	2	2	2	2
China	3	48	less than high school	1	1	0	40	0	0	0	0	1	0	1	0	0	1	0	0	0	0	2	2	2	2
China	1	35	college +	1	1	0	10	0	0	0	0	1	0	1	0	0	1	0	0	0	0	2	2	2	2
China	2	29	less than high school	1	1	0	90	0	0	0	0	1	0	1	0	0	1	0	0	0	0	2	2	2	2
China	3	37	less than high school	1	1	0	180	0	0	0	0	0	0	0	0	0	1	0	0	0	0	2	2	2	2
China	2	42	college +	1	1	0	10	0	0	0	0	0	0	0	0	0	1	0	0	0	0	2	2	2	2
China	1	30	college +	3	1	0	30	0	0	0	0	1	0	1	0	0	1	0	0	0	0	2	2	2	2
China	1	31	less than high school	1	1	0	180	0	0	0	0	1	0	1	0	0	1	0	0	0	0	2	2	2	2
China	3	35	college +	2	1	0	10	0	0	0	0	0	0	0	0	0	1	0	0	0	0	2	2	2	2
China	2	30	college +	1	1	0	20	0	0	0	0	1	0	1	0	0	1	0	0	0	0	2	2	2	2
China	3	26	high school	2	1	0	30	1	0	0	1	1	0	1	1	1	1	0	0	0	1	2	2	2	2
China	1	38	college +	1	1	0	150	0	0	0	0	1	0	1	0	0	1	0	0	0	0	2	2	2	2
China	3	30	high school	1	1	0	30	0	0	0	0	1	0	1	0	0	1	0	0	0	0	2	2	2	2
China	1	45	high school	1	1	0	180	0	0	0	0	1	0	1	0	0	1	0	0	0	0	2	2	2	2
China	2	31	college +	3	1	0	30	0	0	0	0	0	0	0	0	0	0	1	0	0	0	2	2	2	2
China	1	33	high school	2	1	0	10	0	0	0	0	1	0	1	0	0	1	0	0	0	0	2	2	2	2
China	2	38	college +	2	1	0	20	0	0	0	0	1	0	1	0	0	1	0	0	0	0	2	2	2	2
China	3	36	high school	1	1	0	20	0	0	0	0	1	0	1	0	0	1	0	0	0	0	2	2	2	2
China	1	47	less than high school	2	1	0	40	0	0	0	0	0	0	0	0	0	1	0	0	0	0	2	2	2	2
China	2	39	college +	2	1	0	20	0	0	0	0	0	0	0	0	0	1	0	0	0	0	2	2	2	2
China	3	28	less than high school	2	1	0	150	0	0	0	0	1	0	1	0	0	1	0	0	0	0	2	2	2	2
China	1	34	college +	1	1	0	10	0	0	0	0	0	0	0	0	0	0	0	0	0	0	2	2	2	2
China	3	32	college +	1	1	0	120	0	0	0	0	1	0	1	0	0	1	0	0	0	0	2	2	2	2
China	1	42	college +	2	1	0	20	0	0	0	0	1	0	1	0	0	0	0	0	0	0	2	2	2	2
China	1	33	college +	3	2	0	20	0	0	0	0	0	0	0	0							2	2	2	2
China	2	29	college +	1	1	0	15	0	0	0	0	1	0	1	0	0	1	0	0	0	0	2	2	2	2
China	3	28	high school	1	1	0	10	0	0	0	0	1	0	1	0	0	1	0	0	0	0	2	1	2	2
China	2	37	college +	3	1	0	15	0	0	0	0	1	0	1	0	0	1	0	0	0	0	2	2	2	2
China	3	32	college +	1	1	0	15	0	0	0	0	1	0	1	0	0	1	0	0	0	0	2	2	2	2
China	2	27	less than high school	3	1	0	40	0	0	0	0	1	0	1	0	0	1	0	0	0	0	2	2	2	2
China	1	35	less than high school	1	1	0	180	0	0	0	0	1	0	1	0	0	1	0	0	0	0	2	2	2	2
China	3	51	high school	1	1	0	180	0	0	0	0	1	0	1	0	0	1	0	0	0	0	2	2	2	2
China	3	35	college +	1	1	0	30	0	0	0	0	1	0	1	0	0	1	0	0	0	0	2	2	2	2
China	2	38	college +	1	1	0	15	0	0	0	0	1	0	1	0	0	1	0	0	0	0	2	2	2	2
China	1	25	less than high school	3	3	1	60	0	0	0	0	0	0	0	0	0	0	0	0	0	0	2	2	2	2
China	3	30	college +	2	1	0	90	0	0	0	0	1	0	1	0	0	1	0	0	0	0	2	2	2	2
China	1	38	college +	1	1	0	60	0	0	0	0	1	0	1	0	0	1	0	0	0	0	2	2	2	2
China	2	25	college +	2	1	0	30	0	0	0	0	1	0	1	0	0	1	0	0	0	0	2	2	2	2
China	3	30	less than high school	2	1	0	15	0	0	0	0	1	0	1	0	0	1	0	0	0	0	2	2	2	2
China	2	33	less than high school	2	1	0	120	0	0	0	0	1	0	1	0	0	1	0	0	0	0	2	2	2	2
China	1	31	high school	1	1	0	20	0	0	0	0	1	0	1	0	0	1	0	0	0	0	2	2	2	2
China	3	34	college +	3	1	0	40	0	0	0	0	1	0	1	0	0	1	0	0	0	0	2	2	2	2
China	3	34	college +	2	1	0	20	0	0	0	0	0	0	0	0	0	1	0	0	0	0	2	2	2	2
China	1	48	less than high school	2	1	0	120	0	0	0	0	1	0	1	0	0	1	0	0	0	0	2	2	2	2
China	2	37	college +	1	1	0	10	0	0	0	0	1	0	1	0	0	1	0	0	0	0	2	2	2	2
China	1	32	college +	3	1	0	60	0	0	0	0	0	0	0	0	0	0	0	0	0	0	2	2	2	2
China	1	23	high school	3	3	0	180	0	0	0	0	1	0	1	0	0	1	0	0	0	0	1	2	2	2
China	3	37	college +	2	1	0	10	1	0	1	0	1	0	1	1	1	1	0	0	1	0	2	2	2	2
China	2	38	less than high school	1	1	0	180	0	0	0	0	1	0	1	0	0	1	0	0	0	0	2	2	2	2
China	2	43	high school	2	1	0	240	0	0	0	0	1	0	1	0	0	1	0	0	0	0	2	2	2	2
China	1	31	less than high school	1	1	0	20	0	0	0	0	0	0	0	0	0	1	0	0	0	0	2	2	2	2
China	3	29	college +	1	1	0	40	0	0	0	0	1	0	1	0	0	1	0	0	0	0	2	2	2	2
China	2	37	less than high school	1	1	0	210	0	0	0	0	1	0	1	0	0	1	0	0	0	0	2	2	2	2
China	3	33	college +	2	1	0	10	0	0	0	0	1	0	1	0	0	1	0	0	0	0	2	2	2	2
China	3	20	less than high school	3	1	0	30	0	0	0	0	1	0	1	0	0	1	0	0	0	0	2	2	2	2
China	2	51	less than high school	1	3	0	180	0	0	0	0	1	0	1	0	0	1	0	0	0	0	2	2	2	2
China	1	37	less than high school	2	1	0	60	1	0	0	1	1	0	1	1	1	1	0	0	0	1	2	2	2	2
China	1	28	high school	1	1	0	20	0	0	0	0	1	0	1	0	0	1	0	0	0	0	2	2	2	2
China	2	32	college +	1	1	0	240	0	0	0	0	1	0	1	0	0	1	0	0	0	0	2	2	2	2
China	3	35	college +	3	1	0	210	0	0	0	0	0	0	0	0	0	1	0	0	0	0	2	2	2	2
China	2	36	college +	1	1	0	120	0	0	0	0	1	0	1	0	0	1	0	0	0	0	2	2	2	2
China	3	29	high school	1	1	0	120	0	0	0	0	1	0	1	0	0	1	1	0	0	0	2	2	2	2
China	1	31	less than high school	2	1	0	120	0	0	0	0	0	0	0	0	0	0	0	0	0	0	2	2	2	2
China	1	39	college +	2	1	0	150	0	0	0	0	1	0	1	0	0	1	0	0	0	0	2	2	2	2
China	3	42	less than high school	1	1	0	20	0	0	0	0	1	0	1	0	0	1	0	0	0	0	2	2	2	2
China	2	32	college +	2	1	0	20	0	0	0	0	0	0	0	0	0	0	0	0	0	0	2	2	2	2
China	2	47	college +	1	1	0	180	0	0	0	0	1	0	1	0	0	0	0	0	0	0	2	2	2	2
China	3	27	college +	2	1	0	15	0	0	0	0	0	0	0	0	0	0	0	0	0	0	2	2	2	2
China	1	33	college +	3	1	0	270	0	0	0	0	0	0	0	0	0	1	0	0	0	0	2	2	2	2
China	3	25	college +	2	3	0	20	0	0	0	0	1	0	1	0	0	1	0	0	0	0	2	1	2	2
China	1	27	college +	3	1	0	20	0	0	0	0	1	0	1	0	0	1	0	0	0	0	2	2	2	2
China	2	35	college +	1	1	0	150	0	0	0	0	1	0	1	0	0	1	0	0	0	0	2	2	2	2
China	2	28	college +	2	1	0	120	0	0	0	0	1	0	1	0	0	1	0	0	0	0	2	2	2	2
China	1	44	college +	2	1	0	40	0	0	0	0	1	0	1	0	0	1	0	0	0	0	2	2	2	2
China	3	34	college +	1	1	0	10	0	0	0	0	0	0	0	0	0	0	0	0	0	0	2	2	2	2
China	1	28	college +	2	1	0	30	0	0	0	0	1	0	1	0	0	1	0	0	0	0	2	2	2	2
China	3	24	high school	3	1	0	30	0	0	0	0	1	0	1	0	0	1	0	0	0	0	2	2	2	2
China	2	45	college +	1	1	0	30	0	0	0	0	1	0	1	0	0	1	0	0	0	0	2	2	2	2
China	1	45	college +	3	1	0	30	0	0	0	0	1	0	1	0	0	1	0	0	0	0	2	2	2	2
China	3	34	college +	3	1	0	150	0	0	0	0	1	0	1	0	0		1	0	0	0	2	2	2	2
China	2	34	college +	2	1	0	30	0	0	0	0	1	0	1	0	0	1	0	0	0	0	2	1	2	2
China	3	38	less than high school	1	1	0	60	0	0	0	0	1	0	1	0	0	1	0	0	0	0	2	2	2	2
China	2	21	college +	1	1	0	20	0	0	0	0	1	0	1	0	0	1	0	0	0	0	2	2	2	2
China	1	23	college +	3	3	0	30	0	0	0	0	1	0	1	0	0	1	0	0	0	0	2	2	2	2
China	1	25	college +	2	1	0	10	0	0	0	0	0	0	0	0	0	0	0	0	0	0	2	2	2	2
China	3	31	college +	1	1	0	40	0	0	0	0	0	0	0	0	0	0	1	0	0	0	2	2	2	2
China	2	41	college +	2	1	0	60	0	0	0	0	1	0	1	0	0	0	0	0	0	0	2	2	2	2
China	3	29	high school	3	1	0	30	0	0	0	0	0	0	0	0	0	0	0	0	0	0	2	2	2	2
China	2	34	less than high school	3	1	0	20	0	0	0	0	1	0	1	0	0	1	0	0	0	0	2	2	2	2
China	1	38	less than high school	3	1	0	120	0	0	0	0	1	0	1	0	0	1	0	0	0	0	2	2	2	2
China	2	34	high school	1	1	0	60	0	0	0	0	1	0	1	0	0	1	0	0	0	0	2	2	2	2
China	3	29	less than high school	3	1	0	40	0	0	0	0	0	1	1	1	0	0	0	0	0	0	2	2	2	2
China	1	46	high school	1	1	0	60	0	0	0	0	1	0	1	0	0	1	0	0	0	0	2	2	2	2
China	3	26	college +	3	1	0	30	0	0	0	0	0	0	0	0	0	0	0	0	0	0	2	2	2	2
China	2	30	high school	2	1	0	90	0	0	0	0	1	0	1	0	0	1	0	0	0	0	2	2	2	2
China	1	32	college +	3	1	0	20	1	1	0	0	1	0	1	1	0	0	0	0	0	0	2	2	2	2
China	1	47	less than high school	1	1	0	120		0	0		0	0	0	0	0	0	0	0	0	0	2	2	2	2
China	2	30	high school	2	1	0	150	0	0	0	0	1	0	1	0	0	0	0	0	0	0	2	2	2	2
China	3	42	college +	1	1	0	120	0	0	0	0	1	0	1	0	0	1	0	0	0	0	2	2	2	2
China	3	44	less than high school	2	1	0	60	0	0	0	0	0	0	0	0	0	0	0	0	0	0	2	2	2	2
China	3	36	college +	3	1	0	30	0	0	0	0	1	0	1	0	0	1	0	0	0	0	2	2	2	2
China	2	23	college +	3	1	0	40	0	0	0	0	1	0	1	0	0	1	0	0	0	0	2	2	2	2
China	1	24	college +	2	1	0	10	0	0	0	0	1	0	1	0	0	0	0	0	0	0	2	2	2	2
China	3	39	college +	1	1	0	180	0	0	0	0	0	0	0	0	0	1	1	0	0	0	2	2	2	2
China	3	53	less than high school	2	1	0	240	0	0	0	0	1	0	1	0	0	1	0	0	0	0	2	2	2	2
China	1	30	high school	2	1	0	20	0	0	0	0	1	0	1	0	0	1	0	0	0	0	2	2	2	2
China	2	42	college +	2	1	0	120	0	0	0	0	1	0	1	0	0	1	0	0	0	0	2	2	2	2
China	3	20	college +	2	3	0	30	0	0	0	0	0	0	0	0	0	0	0	0	0	0	2	2	2	2
China	1	25	college +	3	1	0	30	0	0	0	0	1	0	1	0	0	1	0	0	0	0	2	2	2
China	2	31	college +	1	3	0	50	0	0	0	0	0	0	0	0	0	0	0	0	0	0	2	2	2	2
China	3	48	less than high school	1	1	0	150	0	0	0	0	1	0	1	0	0	1	0	0	0	0	2	2	2	2
China	2	26	college +	3	1	0	90	0	0	0	0	0	0	0	0	0	1	0	0	0	0	2	2	2	2
China	1	32	less than high school	3	1	0	180	0	0	0	0	1	0	1	0	0	1	0	0	0	0	2	2	2	2
China	2	24	high school	1	1	0	30	0	0	0	0	1	0	1	0	0	1	1	0	0	0	2	2	2	2
China	1	32	college +	3	1	0	15	0	0	0	0	1	0	1	0	0	1	0	0	0	0	2	2	2	2
China	3	53	college +	2	1	0	60	0	0	0	0	1	0	1	0	0	1	0	0	0	0	2	2	2	2
China	2	29	less than high school	1	1	0	10	0	0	0	0	0	0	0	0	0	0	0	0	0	0	2	2	2	2
China	3	31	college +	3	1	0	30	0	0	0	0	1	1	1	1	0	1	0	0	0	0	2	2	2	2
China	1	35	college +	1	1	0	30	0	0	0	0	1	0	1	0	0	1	0	0	0	0	2	1	2	2
China	1	39	high school	1	1	0	30	0	0	0	0	1	0	1	0	0	1	0	0	0	0	2	2	2	2
China	2	30	high school	1	1	0	10	0	0	0	0	1	0	1	0	0	1	0	0	0	0	2	2	2	2
China	1	37	college +	1	1	0	10	0	0	0	0	1	0	1	0	0	1	0	0	0	0	2	2	2	2
China	2	32	high school	2	1	0	20	0	0	0	0	1	0	1	0	0	1	0	0	0	0	2	2	2	2
China	3	32	college +	2	1	0	150	0	0	0	0	1	0	1	0	0	1	0	0	0	0	2	2	2	2
China	1	35	college +	1	1	0	10	0	0	0	0	0	0	0	0	0	1	0	0	0	0	2	2	2	2
China	3	25	college +	2	1	0	10	0	0	0	0	0	0	0	0	0	1	0	0	0	0	2	2	2	2
China	2	25	college +	2	1	0	15	0	0	0	0	0	0	0	0	0	1	0	0	0	0	2	2	2	2
China	3	24	college +	3	1	0	30	0	0	0	0	1	0	1	0	0	1	0	0	0	0	2	2	2	2
China	1	45	high school	1	1	0	40	0	0	0	0	1	0	1	0	0	1	0	0	0	0	2	2	2	2
China	2	26	high school	3	1	0	120	0	0	0	0	1	0	1	0	0	1	0	0	0	0	2	1	2	2
China	3	41	high school	3	1	0	120	0	0	0	0	1	0	1	0	0	1	0	0	0	0	2	2	2	2
China	1	31	high school	3	1	0	10	0	0	0	0	1	0	1	0	0	0	0	0	0	0	2	1	2	2
China	2	43	less than high school	1	1	0	150	0	0	0	0	1	0	1	0	0	1	0	0	0	0	2	2	2	2
China	1	41	college +	2	1	0	30	0	0	0	0	1	1	1	1	0	1	0	0	0	0	2	2	2	2
China	2	29	less than high school	3	1	0	150	1	0	0	1	0	0	1	1	1	1	0	0	0	1	2	2	2	2
China	3	38	high school	1	1	0	120	0	0	0	0	1	0	1	0	0	1	0	0	0	0	2	2	2
China	3	36	college +	2	1	0	120	0	0	0	0	0	0	0	0	0	0	0	0	0	0	2	2	2	2
China	2	31	less than high school	3	1	0	150	1	0	1	0	1	0	1	1	0	1	0	0	0	0	2	2	2	2
China	1	41	less than high school	1	1	0	60	0	0	0	0	1	0	1	0	0	1	0	0	0	0	2	2	2	2
China	3	26	high school	3	1	0	10	0	0	0	0	1	0	1	0	0	1	0	0	0	0	2	2	2	2
China	2	26	college +	2	1	0	20	0	0	0	0	1	0	1	0	0	1	0	0	0	0	2	2	2	2
China	1	36	college +	2	1	0	30	0	0	0	0	1	0	1	0	0	1	0	0	0	0	2	2	2	2
China	3	24	college +	3	1	0	150	0	0	0	0	1	0	1	0	0	1	0	0	0	0	2	1	2	2
China	1	44	less than high school	1	1	0	180	0	0	0	0	1	0	1	0	0	1	0	0	0	0	2	2	2	2
China	2	35	college +	2	1	0	90	0	0	0	0	1	0	1	0	0	1	0	0	0	0	2	2	2	2
China	2	33	college +	3	1	0	30	0	0	0	0	1	0	1	0	0	1	0	0	0	0	2	2	2	2
China	1	31	college +	3	1	0	30	0	0	0	0	1	0	1	0	0	1	0	0	0	0	2	2	2	2
China	3	35	less than high school	2	3	0	80	0	0	0	0	1	0	1	0	0	1	0	0	0	0	2	2	2	2
China	1	29	college +	3	1	0	3	0	0	0	0	1	0	1	0	0	1	0	0	0	0	2	2	2	2
China	3	39	college +	1	1	0	10	0	0	0	0	1	0	1	0	0	1	0	0	0	0	2	2	2	2
China	2	28	college +	1	1	0	30	1	0	1		1	0	1	1	1	1	0	0	1	0	2	2	2	2
China	3	30	college +	3	1	0	30	0	0	0	0	1	0	1	0	0	1	0	0	0	0	2	2	2	2
China	2	36	less than high school	2	1	0	40	0	0	0	0	1	0	1	0	0	1	0	0	0	0	2	2	2	2
China	1	23	college +	3	1	0	180	0	0	0	0	1	0	1	0	0	1	0	0	0	0	2	2	2	2
China	1	0	less than high school	1	1	0	30	0	0	0	0	1	0	1	0	0	1	0	0	0	0	2	2	2	2
China	2	43	college +	1	1	0	120	0	0	0	0	0	0	0	0	0	1	0	0	0	0	2	2	2	2
China	3	39	college +	1	1	0	5	0	0	0	0	1	0	1	0	0	1	0	0	0	0	2	2	2	2
China	1	24	high school	3	3	0	20	0	0	0	0	1	0	1	0	0	1	0	0	0	0	2	2	2	2
China	3	30	college +	1	1	0	20	0	0	0	0	0	0	0	0	1	0	0	0	0	1	2	2	2	2
China	2	30	high school	1	1	0	20	0	0	0	0	1	0	1	0	0	1	0	0	0	0	2	2	2	2
China	2	36	college +	3	1	0	15	0	0	0	0	0	0	0	0	0	0	0	0	0	0	2	2	2	2
China	3	37	college +	3	1	0	25	0	0	0	0	1	0	1	0	0	1	0	0	0	0	2	2	2	2
China	1	27	college +	2	1	0	20	0	0	0	0	1	0	1	0	0	0	0	0	0	0	2	2	2	2
China	1	31	college +	1	1	0	90	0	0	0	0	1	0	1	0	0	1	0	0	0	0	2	2	2	2
China	3	34	college +	3	1	0	30	0	0	0	0	1	0	1	0	0	1	0	0	0	0	2	1	2	2
China	2	30	high school	3	1	0	120	0	0	0	0	1	0	1	0	0	1	0	0	0	0	2	2	2	2
China	2	27	college +	2	1	0	20	0	0	0	0	0	0	0	0	0	0	0	0	0	0	2	2	2	2
China	3	37	less than high school	1	1	0	90	0	0	0	0	1	0	1	0	0	1	0	0	0	0	2	2	2	2
China	1	24	college +	3	1	0	30	0	0	0	0	1	0	1	0	0	1	0	0	0	0	2	2	2	2
China	2	44	college +	1	1	0	30	0	0	0	0	0	0	0	0	0	0	0	0	0	0	2	2	2	2
China	3	27	college +	3	2	0	40	0	0	0	0	1	0	1	0	0	1	0	0	0	0	2	2	2	2
China	1	29	high school	2	1	0	10	0	0	0	0	1	0	1	0	0	1	0	0	0	0	2	2	2	2
China	3	25	college +	3	1	0	30	0	0	0	0	1	1	1	1	0	1	1	0	0	0	2	2	2	2
China	2	23	college +	3	1	0	20		0	0		1	0	1	0	0	1	0	0	0	0	2	2	2	2
China	1	38	less than high school	1	1	0	20	0	0	0	0	1	0	1	0	0	0	0	0	0	0	2	2	2	2
China	1	25	college +	1	1	0	10	0	0	0	0	1	1	1	1	0	1	0	0	0	0	2	2	2	2
China	3	26	college +	2	1	0	30	0	0	0	0	1	0	1	0	0	1	0	0	0	0	2	2	2	2
China	3	37	college +	1	1	0	30	0	0	0	0	1	0	1	0	0	1	0	0	0	0	2	2	2	2
China	1	33	college +	2	1	0	20	0	0	0	0	1	0	1	0	0	1	0	0	0	0	2	2	2	2
China	2	34	college +	2	1	0	30	0	0	0	0	1	0	1	0	1	1	0	0	0	1	2	2	2	2
China	1	45	less than high school	1	1	0	30	1	0	1	0	1	0	1	1	0	1	0	0	0	0	2	2	2	2
China	2	23	college +	3	1	0	30	0	0	0	0	1	0	1	0	0	1	0	0	0	0	2	2	2	2
China	2	27	high school	3	1	0	20	0	0	0	0	1	0	1	0	0	1	0	0	0	0	2	2	2	2
China	1	45	less than high school	3	1	0	120	0	0	0	0	1	0	1	0	0	1	0	0	0	0	2	2	2	2
China	3	29	college +	2	1	0	20	0	0	0	0	1	0	1	0	0	1	0	0	0	0	2	2	2	2
China	3	32	less than high school	3	1	0	20	0	0	0	0	1	0	1	0	0	1	0	0	0	0	2	2	2	2
China	3	40		1	1	0	15	0	0	0	0	1	0	1	0	0	1	0	0	0	0	2	2	2	2
China	2	48		1	1	1	15	0	0	0	0	0	0	0	0	0	1	0	0	0	0	2	2	2	2
China	1	31		2	1	1	20	0	0	0	0	0	0	0	0	0	0	0	0	0	0	2	2	2	2
China	1	44		1	1	1	30	1	0	1	0	1	0	1	1	0	1	0	0	0	0	2	2	2	2
China	2	40		1	1	1	30	0	0	0	0	1	0	1	0	0	1	0	0	0	0	2	2	2	2
China	3	37		1	1	0	2	0	0	0	0	1	0	1	0	0	1	0	0	0	0	2	2	2	2
China	3	43		1	1	0	8	0	0	0	0	1	0	1	0	0	1	0	0	0	0	2	2	2	2
China	1	49		2	1	1	60	0	0	0	0	1	0	1	0	0	0	0	0	0	0	2	2	2	2
China	2	39		2	1	1	30	1	0	0	1	1	0	1	1	0	1	0	0	0	0	2	2	2	2
China	3	50		1	1	1	60	0	0	0	0	1	0	1	0	0	1	0	0	0	0	2	2	2	2
China	2	54		1	1	1	20	0	0	0	0	1	0	1	0	0	1	0	0	0	0	2	2	2	2
China	1	48		2	1	0	10	0	0	0	0	1	0	1	0	0	1	0	0	0	0	2	2	2	2
China	2	46		1	1	1	20	1	0	0	1	1	0	1	1	1	1	0	0	0	1	2	1	2	2
China	1	36		1	1	1	20	0	0	0	0	1	0	1	0	0	1	0	0	0	0	2	2	2	2
China	3	31		1	1	1	15	0	0	0	0	1	0	1	0	0	1	0	0	0	0	2	2	2	2
China	3	52	college +	1	1	1	60	0	0	0	0	0	0	0	0	0	1	0	0	0	0	2	2	2	2
China	2	49		1	1	1	30	0	0	0	0	0	0	0	0	0	1	0	0	0	0	2	2	2	2
China	3	30		3	1	1	10	0	0	0	0	1	0	1	0	0	1	0	0	0	0	2	2	2	2
China	1	39		1	1	0	60	0	0	0	0	0	0	0	0	0	1	0	0	0	0	2	2	2	2
China	2	46		1	1	1	120	0	0	0	0	1	0	1	0	0	1	0	0	0	0	2	2	2	2
China	2	43		1	1	1	40	0	0	0	0	1	0	1	0	0	0	0	0	0	0	1	2	2	2
China	3	51	college +	1	1	1	60	0	0	0	0	1	0	1	0	0	1	0	0	0	0	2	2	2	2
China	1	46		2	3	1	60	0	0	0	0	1	0	1	0	0	1	0	0	0	0	2	2	2	2
China	3	47		1	1	1	60	0	0	0	0	1	0	1	0	0	1	0	0	0	0	2	2	2	2
China	2	52		1	1	1	20	0	0	0	0	1	0	1	0	0	1	0	0	0	0	2	2	2	2
China	1	58		1	1	1	90	0	0	0	0	1	0	1	0	0	0	0	0	0	0	2	2	2	2
China	3	43		1	1	1	30	0	0	0	0	1	0	1	0	1	1	0	0	1	0	2	2	2	2
China	1	38		1	1	1	20	0	0	0	0	1	0	1	0	0	1	0	0	0	0	2	2	2	2
China	3	38		1	1	1	30	0	0	0	0	0	0	0	0	0	0	0	0	0	0	2	2	2	2
China	2	35		1	1	0	5	0	0	0	0	1	0	1	0	0	1	0	0	0	0	2	2	2	2
China	1	35		1	1	1	40	0	0	0	0	1	0	1	0	0	1	0	0	0	0	2	1	2	2
China	3	50	college +	1	1	1	20	0	0	0	0	1	0	1	0	0	1	0	0	0	0	2	1	1	2
China	1	52		1	1	1	20	0	0	0	0	1	0	1	0	0	1	0	0	0	0	2	2	2	2
China	2	61		1	1	1	40	0	0	0	0	1	0	1	0	0	1	0	0	0	0	2	2	2	2
China	3	53	college +	1	1	1	30	0	0	0	0	1	0	1	0	0	1	0	0	0	0	2	2	2	2
China	1	44		1	1	1	30	0	0	0	0	1	0	1	0	0	1	0	0	0	0	2	2	2	2
China	2	46		1	1	1	30	0	0	0	0	0	0	0	0	0	1	0	0	0	0	2	2	2	2
China	3	36		1	1	0	50	0	0	0	0	1	0	1	0	0	1	0	0	0	0	2	1	2	2
China	2	44		1	1	1	30	0	0	0	0	1	1	1	1	0	1	0	0	0	0	2	2	2	2
China	3	52		1	1	1	30	0	0	0	0	0	0	0	0	0	0	0	0	0	0	2	2	2	2
China	2	56		1	1	1	60	0	0	0	0	1	0	1	0	1	1	0	1	0	0	2	2	2	2
China	2	58	less than high school	2	1	1	60	0	0	0	0	1	0	1	0	0	0	0	0	0	0	2	2	2	2
China	1	41	high school	1	1	1	5	1	0	0	1	1	0	1	1	1	1	0		0	1	2	2	2	2
China	3	58	high school	1	1	1	25	0	0	0	0	0	0	0	0	0	1	0	0	0	0	2	2	2	2
China	1	32	less than high school	1	1	1	20	0	0	0	0	1	0	1	0	0	1	0	0	0	0	2	1	2	2
China	3	43	less than high school	1	1	1	12	0	0	0	0	1	0	1	0	0	1	0	0	0	0	2	2	2	2
China	2	47	high school	1	1	1	30	0	0	0	0	1	0	1	0	0	1	0	0	0	0	2	2	2	2
China	1	0	college +	1	1	1	35	0	0	0	0	1	0	1	0	0	0	0	0	0	0	2	2	2	2
China	2	41	less than high school	1	1	1	40	0	0	0	0	0	0	0	0	0	1	0	0	0	0	2	2	2	2
China	3	30	less than high school	1	1	1	40	1	0	0	1	1	0	1	1	1	1	0	0	0	1	2	2	2	2
China	1	52	high school	3	1	1	20	0	0	0	0	1	0	1	0	0	0	0	0	0	0	2	2	2	2
China	3	32	high school	1	1	1	20	0	0	0	0	1	0	1	0	0	1	0	0	0	0	2	2	2	2
China	1	40	less than high school	1	1	1	60	0	0	0	0	0	0	0	0	0	0	0	0	0	0	2	2	2	2
China	2	41	less than high school	1	1	1	25	0	0	0	0	1	0	1	0	1	1	0	0	0	1	2	2	2	2
China	3	40	less than high school	1	1	1	30	1	0	0	1	1	0	1	1	0	1	0	0	0	0	2	2	2	2
China	1	50	less than high school	1	1	1	30	1	0	0	1	1	0	1	1	1	1	0	0	0	1	2	2	2	2
China	2	30	less than high school	3	1	1	10	0	0	0	0	1	0	1	0	0	0	0	0	0	0	2	2	2	2
China	2	52	less than high school	1	1	1	20	0	0	0	0	0	0	0	0	0	0	0	0	0	0	1	2	2	2
China	1	62	high school	1	1	1	30	0	0	0	0	0	0	0	0	0	1	0	0	0	0	2	2	2	2
China	3	35	high school	1	1	0	15	1	0	1	0	1	0	1	1	1	1	0	0	1	0	2	2	2	2
China	2	35	high school	2	1	1	18	0	0	0	0	1	0	1	0	0	1	0	0	0	0	2	2	2	2
China	1	49	less than high school	1	1	1	30	0	0	0	0	1	1	1	1	0	0	0	0	0	0	2	2	2	2
China	3	50	less than high school	1	1	1	30	0	0	0	0	1	0	1	0	0	1	0	0	0	0	2	2	2	2
China	2	56	less than high school	2	1	1	90	0	0	0	0	1	0	1	0	0	0	0	0	0	0	2	2	2	2
China	3	30	high school	1	1	1	30	0	0	0	0	1	0	1	0	1	1		0	1	0	2	2	2	2
China	1	61	less than high school	1	1	1	40	0	0	0	0	1	0	1	0	0	1	0	0	0	0	2	2	2	2
China	1	0	less than high school	1	1	1	30	1	0	1	0	1	0	1	1	1	1	0	0	1	0	2	2	2	2
China	2	51	high school	2	1	1	30	1	0	1	0	1	0	1	1	0	1	0	0	0	0	2	2	2	2
China	3	50	less than high school	1	1	1	40			0	0	0	0	0	0	0	1	0	0	0	0	2	2	2	2
China	1	42	less than high school	1	1	1	20	1	0	0	1	1	0	1	1	1	1	0	0	0	1	2	2	2	2
China	1	51	less than high school	1	1	1	15	0	0	0	0	1	0	1	0	0	1	0	0	0	0	2	2	2	2
China	2	36	less than high school	1	1	1	10	0	0	0	0	1	0	1	0	0	1	0	0	0	0	2	2	2	2
China	3	51	less than high school	1	1	1	18	0	0	0	0	1	0	1	0	0	1	0	0	0	0	2	2	2	2
China	3	32		2	1	0	10	0	0	0	0	1	0	1	0	0	1	0	0	0	0	2	2	2	2
China	2	35		2	3	0	7	0	0	0	0	0	0	0	0	0	1	0	0	0	0	2	2	2	2
China	2	39		1	1	1	30	0	0	0	0	0	0	0	0	0	0	0	0	0	0	2	2	2	2
China	3	31		1	1	1	20	0	0	0	0	1	0	1	0	0	1	0	0	0	0	2	1	2	2
China	1	39		2	1	0	15	1	0	1	0	1	0	1	1	1	1	0	0	1	0	2	2	2	2
China	3	53		1	1	0	12	1	0	0	1	1	0	1	1	1	1	0	0	0	1	2	2	2	2
China	2	40		2	1	0	10	0	0	0	0	1	0	1	0	0	1	0	0	0	0	2	2	2	2
China	1	52		3	1	1	45	0	0	0	0	1	0	1	0	0	1	0	0	0	0	2	2	2	2
China	2	36		1	1	0	8	0	0	0	0	1	0	1	0	0	0	0	0	0	0	2	2	2	2
China	1	39		1	1	0	15	0	0	0	0	1	1	1	1	0	1	0	0	0	0	2	2	2	2
China	3	56		2	1	0	6	0	0	0	0	1	0	1	0	0	0	0	0	0	0	2	2	2	2
China	3	50		2	1	1	40	0	0	0	0	1	0	1	0	0	0	0	0	0	0	2	2	2	2
China	1	51		1	1	1	40	0	0	0	0	1	0	1	0	0	1	0	0	0	0	2	2	2	2
China	2	56		2	1	1	40	0	0	0	0	1	0	1	0	0	1	0	0	0	0	2	2	2	2
China	1	32		2	1	0	8	0	0	0	0	1	0	1	0	0	1	0	0	0	0	2	2	2	2
China	3	52		1	1	1	30	1	0	1	0	1	0	1	1	0	1	0	0	0	0	2	2	2	2
China	3	47		1	1	1	30	0	0	0	0	1	0	1	0	0	1	0	0	0	0	2	2	2	2
China	2	47		1	1	1	40	0	0	0	0	1	0	1	0	0	1	0	0	0	0	2	2	1	2
China	1	35		1	1	1	10	0	0	0	0	1	0	1	0	0	0	0	0	0	0	2	2	2	2
China	1	47		1	1	0	10	0	0	0	0	0	0	0	0	0	1	0	0	0	0	2	2	2	2
China	3	42		1	1	1	60	1	0	0	1	1	0	1	1	1	1	0	0	0	1	2	2	2	2
China	2	31		3	1	1	30	0	0	0	0	1	0	1	0	0	1	0	0	0	0	2	1	2	2
China	3	47		3	1	0	20	0	0	0	0	1	0	1	0	0	1	0	0	0	0	2	2	2	2
China	2	36		2	1	1	15	1	0	0	1	1	0	1	1	0	1	0	0	0	0	2	2	2	2
China	2	58		1	1	1	16	0	0	0	0	1	0	1	0	0	1	0	0	0	0	2	1	2	2
China	2	51		1	1	1	60	0	0	0	0	0	0	0	0	0	1	0	0	0	0	2	2	2	2
China	3	42		1	1	1	60	0	0	0	0	1	0	1	0	0	0	0	0	0	0	2	2	2	2
China	2	33		1	1	0	6	0	0	0	0	1	0	1	0	0	1	0	0	0	0	2	2	2	2
China	3	48		1	1	1	30	0	0	0	0	1	0	1	0	0	1	0	0	0	0	2	2	2	2
China	2	49		1	1	0	20	0	0	0	0	1	0	1	0	0	1	0	0	0	0	2	2	2	2
China	1	48	college +	1	1	1	30	0	0	0	0	1	0	1	0	0	0	0	0	0	0	2	2	2	2
China	1	43		1	1	0	5	0	0	0	0	1	0	1	0	0	1	0	0	0	0	2	2	2	2
China	2	34		1	1	1	15	0	0	0	0	1	0	1	0	0	1	0	0	0	0	2	2	2	2
China	3	47		1	1	0	10	0	0	0	0	1	0	1	0	0	1	0	0	0	0	2	2	2	2
China	2	43		1	1	1	6	0	0	0	0	0	0	0	0	0	1	0	0	0	0	2	2	2	2
China	3	49		1	1	1	40	1	0	0	1	1	0	1	1	1	1	0	0	0	1	2	2	2	2
China	1	55		1	1	1	30	0	0	0	0	1	0	1	0	0	0	0	0	0	0	1	1	1	2
China	1	41		1	1	0	15	1	1	0	0	1	0	1	1	0	1	0	0	0	0	2	2	2	2
China	2	38		1	1	0	20	0	0	0	0	1	0	1	0	0	1	0	0	0	0	2	2	2	2
China	3	47		1	1	1	30	0	0	0	0	1	0	1	0	0	1	0	0	0	0	2	2	2	2
China	3	35		2	2	1	60	0	0	0	0	1	0	1	0	0	1	0	0	0	0	2	2	2	2
China	3	40		1	1	1	60	0	0	0	0	1	0	1	0	0	1	0	0	0	0	2	2	2	2
China	1	46		1	1	1	20	0	0	0	0	1	0	1	0	0	0	0	0	0	0	2	2	2	2
China	2	49		1	1	1	10	0	0	0	0	1	0	1	0	0	1	0	0	0	0	2	2	2	2
China	2	48		1	1	1	30	0	0	0	0	1	0	1	0	0	1	0	0	0	0	2	2	2	2
China	3	40		1	1	1	30	0	0	0	0	1	0	1	0	0	1	0	0	0	0	2	2	2	2
China	1	48		1	1	0	15	0	0	0	0	1	0	1	0	1	1	0	0	0	1	2	1	2	2
China	3	51		2	1	0	5	0	0	0	0	1	0	1	0	0	1	0	0	0	0	2	1	2	2
China	2	44		1	1	0	15	0	0	0	0	1	0	1	0	0	1	0	0	0	0	2	1	2	2
China	1	61		1	1	1	40	0	0	0	0	0	0	0	0	0	0	0	0	0	0	2	1	2	2
China	2	41		1	1	0	10	0	0	0	0	0	0	0	0	0	1	0	0	0	0	2	1	2	2
China	1	37		1	1	1	30	0	0	0	0	0	0	0	0	0	0	0	0	0	0	2	2	2	2
China	3	40		1	1	1	35	0	0	0	0	1	0	1	0	0	0	0	0	0	0	2	2	2	2
China	3	47		1	1	1	20	0	0	0	0	0	0	0	0	0	1	0	0	0	0	2	2	2	2
China	1	41		1	1	0	10	1	0	1	0	1	0	1	1	0	1	0	0	0	0	2	1	2	2
China	2	32		1	1	1	20	0	0	0	0	0	0	0	0	0	0	0	0	0	0	2	2	2	2
China	1	40		1	1	1	60	1	0	1	0	1	0	1	1	1	1	0	0	1	0	2	2	2	2
China	3	37		1	1	1	60	0	0	0	0	1	0	1	0	0	1	0	0	0	0	2	2	2	2
China	2	62		1	1	1	30	0	0	0	0	0	0	0	0	0	1	0	0	0	0	2	2	2	2
China	3	30		1	1	1	30	0	0	0	0	0	0	0	0	0	0	0	0	0	0	2	2	2	2
China	2	63		1	1	1	30	0	0	0	0	1	0	1	0	0	1	0	0	0	0	2	2	2	2
China	1	49		1	1	1	50	0	0	0	0	1	0	1	0	0	0	0	0	0	0	2	2	2	2
China	2	33		1	1	1	20	0	0	0	0	1	0	1	0	0	1	0	0	0	0	2	2	1	2
China	3	50	college +	1	1	1	60	0	0	0	0	1	0	1	0	0	1	0	0	0	0	2	2	2	2
China	3	44		2	1	0	10	0	0	0	0	1	0	1	0	0	1	0	0	0	0	2	1	2	2
China	2	49		1	1	0	10	0	0	0	0	1	0	1	0	0	1	0	0	0	0	2	2	2	2
China	1	62	college +	1	1	1	40	0	0	0	0	1	0	1	0	0	1	0	0	0	0	2	1	2	2
China	2	46		1	1	1	50	0	0	0	0	0	0	0	0	0	1	0	0	0	0	2	2	2	2
China	1	39		1	1	1	60	0	0	0	0	1	0	1	0	0	1	0	0	0	0	2	1	2	2
China	3	36		1	1	0	10	0	0	0	0	0	0	0	0	0	0	0	0	0	0	2	2	2	2
China	3	62	college +	1	1	1	90	0	0	0	0	1	0	1	0	1	1	0	0	0	1	2	2	2	2
China	2	64		1	1	1	30	0	0	0	0	1	0	1	0	0	1	0	0	0	0	2	2	2	2
China	1	49		1	1	1	30	0	0	0	0	1	0	1	0	0	0	0	0	0	0	2	2	2	2
China	2	41		1	1	1	60	0	0	0	0	1	0	1	0	0	1	0	0	0	0	2	2	2	2
China	1	32		2	1	0	60	1	0	0	1	0	0	1	1	0	0	0	0	0	0	2	2	2	2
China	3	43		1	1	0	10	0	0	0	0	1	0	1	0	1	1	0	0	1	0	2	2	2	2
China	3	64	college +	1	1	1	60	0	0	0	0	1	0	1	0	0	1	0	0	0	0	2	2	2	2
China	1	56		1	1	1	60	0	0	0	0	0	0	0	0	0	0	0	0	0	0	2	2	2	2
China	1	59		1	1	1	40	0	0	0	0	1	0	1	0	0	1	0	0	0	0	2	2	2	2
China	3	43		1	1	1	15	1	0	0	1	1	0	1	1	0	0	0	0	0	0	2	2	2	2
China	1	46		1	1	1	5	0	0	0	0	0	1	1	1	0	0	1	0	0	0	2	2	2	2
China	1	30		1	1	1	70	0	0	0	0	1	0	1	0	0	1	0	0	0	0	2	2	2	2
China	2	41		1	1	1	30	1	0	0	1	1	0	1	1	0	1	0	0	0	0	2	2	2	2
China	3	36		1	1	0	10	0	0	0	0	1	0	1	0	0	1	0	0	0	0	2	2	2	2
China	1	39		2	1	1	30	0	0	0	0	1	0	1	0	0	1	0	0	0	0	2	2	2	2
China	3	43		1	1	1	40	0	0	0	0	1	0	1	0	0	1	0	0	0	0	2	2	2	2
China	2	39		1	1	0	8	0	0	0	0	1	0	1	0	0	1	0	0	0	0	2	2	2	2
China	1	37		1	1	1	60	0	0	0	0	1	0	1	0	0	1	0	0	0	0	2	2	2	2
China	2	50		2	1	1	20	1	0	1	1	1	0	1	1	1	0	0	0	1	1	2	2	2	2
China	2	41		1	1	1	20	0	0	0	0	1	0	1	0	0	1	0	0	0	0	2	2	2	2
China	3	36		1	1	1	50	0	0	0	0	1	0	1	0	0	1	0	0	0	0	2	2	2	2
China	1	46	college +	2	1	1	30	0	0	0	0	1	0	1	0	0	1	0	0	0	0	2	1	2	2
China	2	43		1	1	1	45	0	0	0	0	1	0	1	0	0	1	0	0	0	0	2	2	2	2
China	3	51	college +	1	1	1	45	0	0	0	0	0	0	0	0	0	1	0	0	0	0	2	2	2	2
China	1	49		1	1	1	60	1	0	0	1	1	1	1	1	0	0	0	0	0	0	2	2	2	2
China	1	39		1	1	0	10	0	0	0	0	1	1	1	1	0	1	0	0	0	0	2	2	2	2
China	2	47		2	1	1	30	0	0	0	0	1	0	1	0	0	1	0	0	0	0	2	2	2	2
China	3	44		1	1	1	30	0	0	0	0	1	0	1	0	0	1	0	0	0	0	2	2	2	2
China	1	39		1	1	1	20	0	0	0	0	1	0	1	0	0	1	0	0	0	0	2	2	2	2
China	1	46		1	1	1	70	0	0	0	0	1	0	1	0	0	1	0	0	0	0	2	1	2	2
China	2	44		2	1	1	60	0	0	0	0	1	0	1	0	0	1	0	0	0	0	2	1	2	2
China	3	56		1	1	1	20	0	0	0	0	1	0	1	0	0	1	0	0	0	0	2	2	2	2
China	2	47		1	1	1	30	1	0	1	0	1	0	1	1	0	1	0	0	0	0	2	2	2	2
China	3	52	college +	1	1	1	20	0	0	0	0	1	0	1	0	0	0	0	0	0	0	2	2	2	2
China	2	55		1	1	1	30	0	0	0	0	1	0	1	0	0	1	0	0	0	0	2	1	2	2
China	1	41		1	1	1	20	0	0	0	0	1	0	1	0							2	2	2	2
China	1	37		1	1	1	60	0	0	0	0	0	0	0	0	0	0	0	0	0	0	2	2	2	2
China	2	45		1	1	1	60	0	0	0	0	1	0	1	0	0	1	0	0	0	0	2	1	2	2
China	3	44		1	1	0	10	0	0	0	0	1	0	1	0	0	1	0	0	0	0	2	2	2	2
China	1	42		1	1	1	35	0	0	0	0	1	0	1	0	0	0	0	0	0	0	2	2	2	2
China	3	41		1	1	0	10	0	0	0	0	1	0	1	0	0	0	0	0	0	0	2	2	2	2
China	2	50		1	1	1	30	0	0	0	0	1	0	1	0	0	1	0	0	0	0	2	2	2	2
China	1	57	college +	1	1	1	30	0	0	0	0	1	0	1	0	0	1	0	0	0	0	2	2	2	2
China	1	44		1	1	1	4	0	0	0	0	1	0	1	0	1	1	0	1	0	0	2	2	2	2
China	3	48		2	1	1	30	0	0	0	0	1	0	1	0	0	1	0	0	0	0	2	2	2	2
China	2	54		1	1	1	30	0	0	0	0	1	0	1	0	0	1	0	0	0	0	2	2	2	2
China	2	32	college +	1	1	1	30	0	0	0	0	1	0	1	0	0	1	0	0	0	0	2	2	2	2
China	1	53		1	1	1	20	0	0	0	0	1	0	1	0	0	1	0	0	0	0	2	2	2	2
China	1	47		2	1	1	60	1	1	0	0	1	0	1	1	0	1	0	0	0	0	2	2	2	2
